# Supplementary material for: {1,1′-[(2,2-Dimethyl­propane-1,3-di­yl)bis­(nitrilo­methyl­idyne)]di-2-naphthol­ato}dioxidomolybdenum(VI) dichloro­methane 1.75-solvate
Source: Acta Crystallogr Sect E Struct Rep Online. 2009 Aug 22;65(Pt 9):m1124–5. doi: 10.1107/S1600536809032759 (PMC2969995; doi:10.1107/S1600536809032759)
Supplement: Supplementary file 1 [file e-65-m1124-sup1.cif]

##############################################################################
###                                                                        ###
###        Electronic paper (Acta Crystallographica Section E)             ###
###                                                                        ###
##############################################################################
#                                                                            #
# This CIF contains the data in a paper accepted for publication in Acta     #
# Crystallographica Section E. It conforms to the requirements of Notes      #
# for Authors for Section E, and has been peer reviewed under the auspices   #
# of the IUCr Commission on Journals.                                        #
#                                                                            #
# Full details of the Crystallographic Information File format               #
# are given in the paper "The Crystallographic Information File (CIF):       #
# a New Standard Archive File for Crystallography" by S. R. Hall, F. H.      #
# Allen and I. D. Brown [Acta Cryst. (1991), A47, 655-685].                  #
#                                                                            #
# The current version of the core CIF dictionary is obtainable from          #
# ftp://ftp.iucr.org/pub/cif_core.dic. The current version number is 2.4.    #
#                                                                            #
# Software is freely available for graphical display of the structure(s) in  #
# this CIF.  For information consult the CIF home page http://www.iucr.org/  #
# cif/home.html                                                              #
#                                                                            #
# This file may be used for bona fide research purposes within the           #
# scientific community so long as proper attribution is given to the journal # 
# article from which it was obtained.                                        #
#                                                                            #
##############################################################################
                                             
data_I
_audit_creation_method     SHELXL-97
_chemical_name_systematic
;
{1,1'-[(2,2-Dimethylpropane-1,3-diyl)bis(nitrilomethylidyne)]di-2-
naphtholato}dioxidomolybdenum(VI) dichloromethane 1.75-solvate
;
_chemical_name_common     ?
_chemical_formula_moiety     'C27 H24 Mo N2 O4, 1.75(C H2 Cl2)'
_chemical_formula_sum     'C28.75 H27.50 Cl3.50 Mo N2 O4'
_chemical_formula_iupac     '[Mo (C27 H24 N2 O2)O2], 1.75C H2 Cl2'
_chemical_formula_weight     685.04
_chemical_melting_point     ?
_symmetry_cell_setting     monoclinic
_symmetry_space_group_name_H-M     'C 2/c'
_symmetry_space_group_name_Hall     '-C 2yc'
loop_
    _symmetry_equiv_pos_site_id
    _symmetry_equiv_pos_as_xyz
    1 x,y,z
    2 -x,y,1/2-z
    3 -x,-y,-z
    4 x,-y,1/2+z
    5 1/2+x,1/2+y,z
    6 1/2-x,1/2+y,1/2-z
    7 1/2-x,1/2-y,-z
    8 1/2+x,1/2-y,1/2+z
_cell_length_a     27.6049(18)
_cell_length_b     10.7743(8)
_cell_length_c     21.6474(14)
_cell_angle_alpha     90.00
_cell_angle_beta     112.861(7)
_cell_angle_gamma     90.00
_cell_volume     5932.7(7)
_cell_formula_units_Z     8
_cell_measurement_reflns_used     7998
_cell_measurement_theta_min     2.00
_cell_measurement_theta_max     26.05
_cell_measurement_temperature     173(2)
_exptl_crystal_description     block
_exptl_crystal_colour     red
_exptl_crystal_size_max     0.38
_exptl_crystal_size_mid     0.23
_exptl_crystal_size_min     0.18
_exptl_crystal_density_diffrn     1.534
_exptl_crystal_density_meas     ?
_exptl_crystal_density_method     'not measured'
_exptl_crystal_F_000     2780
_exptl_absorpt_coefficient_mu     0.794
_exptl_absorpt_correction_type     multi-scan
_exptl_absorpt_process_details     '(MULscanABS in PLATON; Spek, 2009)'
_exptl_absorpt_correction_T_min     0.833
_exptl_absorpt_correction_T_max     0.864
_exptl_special_details
;
;
_diffrn_ambient_temperature     173(2)
_diffrn_radiation_type     MoK\a
_diffrn_radiation_wavelength     0.71073
_diffrn_radiation_source     'fine-focus sealed tube'
_diffrn_radiation_monochromator     graphite
_diffrn_measurement_device_type     'Stoe IPDS'
_diffrn_measurement_method     '\f rotation'
_diffrn_detector_area_resol_mean     ?
_diffrn_reflns_number     21863
_diffrn_reflns_av_R_equivalents     0.0239
_diffrn_reflns_av_sigmaI/netI     0.0179
_diffrn_reflns_theta_min     2.15
_diffrn_reflns_theta_max     26.03
_diffrn_reflns_theta_full     25.00
_diffrn_measured_fraction_theta_max     0.944
_diffrn_measured_fraction_theta_full     0.954
_diffrn_reflns_limit_h_min     -33
_diffrn_reflns_limit_h_max     33
_diffrn_reflns_limit_k_min     -13
_diffrn_reflns_limit_k_max     13
_diffrn_reflns_limit_l_min     -26
_diffrn_reflns_limit_l_max     26
_diffrn_standards_number     0
_diffrn_standards_interval_count     .
_diffrn_standards_interval_time     .
_diffrn_standards_decay_%     0
_refine_special_details
;
;
_reflns_number_total     5537
_reflns_number_gt     4789
_reflns_threshold_expression     I>2\s(I)
_refine_ls_structure_factor_coef     Fsqd
_refine_ls_matrix_type     full
_refine_ls_R_factor_all     0.0423
_refine_ls_R_factor_gt     0.0353
_refine_ls_wR_factor_gt     0.0958
_refine_ls_wR_factor_ref     0.1061
_refine_ls_goodness_of_fit_ref     1.118
_refine_ls_restrained_S_all     1.118
_refine_ls_number_reflns     5537
_refine_ls_number_parameters     372
_refine_ls_number_restraints     0
_refine_ls_hydrogen_treatment     constr
_refine_ls_weighting_scheme     calc
_refine_ls_weighting_details
             'w=1/[\s^2^(Fo^2^)+(0.0575P)^2^+13.6226P] where P=(Fo^2^+2Fc^2^)/3'
_atom_sites_solution_hydrogens     geom
_atom_sites_solution_primary     direct
_atom_sites_solution_secondary     difmap
_refine_ls_shift/su_max     0.001
_refine_ls_shift/su_mean     0.000
_refine_diff_density_max     1.077
_refine_diff_density_min     -0.829
_refine_ls_extinction_method     none
_refine_ls_extinction_coef     ?
loop_
    _atom_type_symbol
    _atom_type_description
    _atom_type_scat_dispersion_real
    _atom_type_scat_dispersion_imag
    _atom_type_scat_source
    'C' 'C' 0.0033 0.0016
                         'International Tables Vol C Tables 4.2.6.8 and 6.1.1.4'
    'H' 'H' 0.0000 0.0000
                         'International Tables Vol C Tables 4.2.6.8 and 6.1.1.4'
    'Cl' 'Cl' 0.1484 0.1585
                         'International Tables Vol C Tables 4.2.6.8 and 6.1.1.4'
    'Mo' 'Mo' -1.6832 0.6857
                         'International Tables Vol C Tables 4.2.6.8 and 6.1.1.4'
    'N' 'N' 0.0061 0.0033
                         'International Tables Vol C Tables 4.2.6.8 and 6.1.1.4'
    'O' 'O' 0.0106 0.0060
                         'International Tables Vol C Tables 4.2.6.8 and 6.1.1.4'
_computing_data_collection     'EXPOSE in IPDS-I (Stoe & Cie, 2000)'
_computing_cell_refinement     'CELL in IPDS-I (Stoe & Cie, 2000)'
_computing_data_reduction     'INTEGRATE in IPDS-I (Stoe & Cie, 2000)'
_computing_structure_solution     'SHELXS97 (Sheldrick, 2008)'
_computing_structure_refinement     'SHELXL97 (Sheldrick, 2008)'
_computing_molecular_graphics
                 'PLATON (Spek, 2009) and Mercury (Macrae <i>et al.</i>,  2006)'
_computing_publication_material     'SHELXL97 (Sheldrick, 2008)'
loop_
    _atom_site_type_symbol
    _atom_site_label
    _atom_site_fract_x
    _atom_site_fract_y
    _atom_site_fract_z
    _atom_site_U_iso_or_equiv
    _atom_site_thermal_displace_type
    _atom_site_calc_flag
    _atom_site_refinement_flags
    _atom_site_occupancy
    Mo Mo1 0.151950(10)
                      0.99201(2) 0.166050(10)
                                            0.02030(10)
                                                      Uani . . 1.000
    O O1 0.11880(7) 0.83854(17) 0.10537(10) 0.0244(5) Uani . . 1.000
    O O2 0.07965(7) 1.05359(17) 0.13420(10) 0.0243(5) Uani . . 1.000
    O O3 0.17351(8) 1.04666(19) 0.10747(10) 0.0294(6) Uani . . 1.000
    O O4 0.18137(8) 1.08694(18) 0.23387(10) 0.0292(6) Uani . . 1.000
    N N1 0.21210(9) 0.8581(2) 0.20744(11) 0.0230(7) Uani . . 1.000
    N N2 0.11991(9) 0.8840(2) 0.23353(11) 0.0226(6) Uani . . 1.000
    C C1 0.14254(11) 0.7716(2) 0.07556(14) 0.0240(8) Uani . . 1.000
    C C2 0.11155(12) 0.7170(3) 0.01261(15) 0.0320(9) Uani . . 1.000
    C C3 0.13435(13) 0.6494(3) -0.02156(16) 0.0351(9) Uani . . 1.000
    C C4 0.18908(13) 0.6260(3) 0.00395(15) 0.0297(9) Uani . . 1.000
    C C5 0.21229(15) 0.5592(3) -0.03334(16) 0.0359(10) Uani . . 1.000
    C C6 0.26506(15) 0.5380(3) -0.00885(17) 0.0378(10) Uani . . 1.000
    C C7 0.29652(14) 0.5838(3) 0.05388(18) 0.0373(10) Uani . . 1.000
    C C8 0.27554(13) 0.6506(3) 0.09176(16) 0.0312(9) Uani . . 1.000
    C C9 0.22085(12) 0.6729(2) 0.06788(14) 0.0258(8) Uani . . 1.000
    C C10 0.19693(11) 0.7471(2) 0.10402(14) 0.0240(8) Uani . . 1.000
    C C11 0.22523(11) 0.7765(2) 0.17248(14) 0.0236(8) Uani . . 1.000
    C C12 0.23835(11) 0.8489(3) 0.28089(14) 0.0259(8) Uani . . 1.000
    C C13 0.20409(11) 0.7852(3) 0.31281(14) 0.0264(8) Uani . . 1.000
    C C14 0.15487(11) 0.8626(3) 0.30383(14) 0.0265(8) Uani . . 1.000
    C C15 0.07193(11) 0.8512(2) 0.21471(14) 0.0243(8) Uani . . 1.000
    C C16 0.03019(11) 0.8852(3) 0.15189(14) 0.0237(8) Uani . . 1.000
    C C17 -0.01851(11) 0.8180(3) 0.12751(14) 0.0258(8) Uani . . 1.000
    C C18 -0.02482(13) 0.7013(3) 0.15323(16) 0.0317(9) Uani . . 1.000
    C C19 -0.07116(14) 0.6372(3) 0.12614(18) 0.0396(11) Uani . . 1.000
    C C20 -0.11356(13) 0.6855(3) 0.07190(19) 0.0412(11) Uani . . 1.000
    C C21 -0.10943(12) 0.7981(3) 0.04577(16) 0.0347(9) Uani . . 1.000
    C C22 -0.06213(11) 0.8663(3) 0.07250(15) 0.0277(8) Uani . . 1.000
    C C23 -0.05656(12) 0.9810(3) 0.04395(16) 0.0311(9) Uani . . 1.000
    C C24 -0.00985(11) 1.0411(3) 0.06555(15) 0.0276(8) Uani . . 1.000
    C C25 0.03480(11) 0.9914(2) 0.11817(15) 0.0231(8) Uani . . 1.000
    C C26 0.18840(13) 0.6549(3) 0.28459(17) 0.0347(9) Uani . . 1.000
    C C27 0.23717(13) 0.7789(3) 0.38843(15) 0.0342(9) Uani . . 1.000
    Cl Cl1A 0.11134(12) 0.36651(18) 0.28031(10) 0.1016(8) Uani . . 0.800
    Cl Cl2 0.06716(6) 0.14580(16) 0.31642(8) 0.0913(6) Uani . . 1.000
    C C28 0.0768(2) 0.2286(5) 0.2529(2) 0.0657(17) Uani . . 1.000
    Cl Cl1B 0.0605(5) 0.3839(7) 0.2649(4) 0.102(4) Uani . . 0.200
    Cl Cl3 0.02059(6) 0.4230(2) 0.09019(10) 0.0919(8) Uani . . 0.750
    Cl Cl4 0.13068(6) 0.4167(3) 0.11352(11) 0.0993(8) Uani . . 0.750
    C C29 0.0693(3) 0.3744(8) 0.0643(4) 0.088(3) Uani . . 0.750
    H H2 0.07450 0.72800 -0.00560 0.0380 Uiso calc R 1.000
    H H3 0.11280 0.61660 -0.06420 0.0420 Uiso calc R 1.000
    H H5 0.19070 0.52830 -0.07640 0.0430 Uiso calc R 1.000
    H H6 0.28020 0.49240 -0.03440 0.0450 Uiso calc R 1.000
    H H7 0.33330 0.56880 0.07100 0.0450 Uiso calc R 1.000
    H H8 0.29800 0.68190 0.13430 0.0370 Uiso calc R 1.000
    H H11 0.25700 0.73220 0.19510 0.0280 Uiso calc R 1.000
    H H12A 0.24750 0.93330 0.29990 0.0310 Uiso calc R 1.000
    H H12B 0.27150 0.80150 0.29240 0.0310 Uiso calc R 1.000
    H H14A 0.13480 0.81950 0.32670 0.0320 Uiso calc R 1.000
    H H14B 0.16620 0.94380 0.32610 0.0320 Uiso calc R 1.000
    H H15 0.06280 0.80030 0.24440 0.0290 Uiso calc R 1.000
    H H18 0.00360 0.66670 0.19000 0.0380 Uiso calc R 1.000
    H H19 -0.07450 0.55900 0.14440 0.0480 Uiso calc R 1.000
    H H20 -0.14540 0.63980 0.05320 0.0490 Uiso calc R 1.000
    H H21 -0.13860 0.83090 0.00930 0.0420 Uiso calc R 1.000
    H H23 -0.08610 1.01640 0.00910 0.0370 Uiso calc R 1.000
    H H24 -0.00690 1.11740 0.04530 0.0330 Uiso calc R 1.000
    H H26A 0.22010 0.60530 0.29290 0.0520 Uiso calc R 1.000
    H H26B 0.16780 0.65990 0.23620 0.0520 Uiso calc R 1.000
    H H26C 0.16720 0.61560 0.30650 0.0520 Uiso calc R 1.000
    H H27A 0.26850 0.72800 0.39650 0.0510 Uiso calc R 1.000
    H H27B 0.24790 0.86290 0.40570 0.0510 Uiso calc R 1.000
    H H27C 0.21620 0.74190 0.41130 0.0510 Uiso calc R 1.000
    H H28A 0.09620 0.17560 0.23290 0.0790 Uiso calc . 0.800
    H H28B 0.04210 0.24780 0.21730 0.0790 Uiso calc . 0.800
    H H28C 0.11240 0.21750 0.25530 0.0790 Uiso . . 0.200
    H H28D 0.05230 0.20120 0.20920 0.0790 Uiso . . 0.200
    H H29A 0.06810 0.28270 0.06100 0.1060 Uiso calc . 0.750
    H H29B 0.06140 0.40740 0.01870 0.1060 Uiso calc . 0.750
loop_
    _atom_site_aniso_label
    _atom_site_aniso_U_11
    _atom_site_aniso_U_22
    _atom_site_aniso_U_33
    _atom_site_aniso_U_12
    _atom_site_aniso_U_13
    _atom_site_aniso_U_23
    Mo1 0.01890(10)
                  0.02040(10)
                            0.02160(10)
                                      -0.00100(10)
                                                 0.00800(10)
                                                           -0.00150(10)
    O1 0.0227(9) 0.0256(9) 0.0249(10) -0.0011(7) 0.0092(8) -0.0046(7)
    O2 0.0215(9) 0.0231(9) 0.0287(10) 0.0001(7) 0.0103(8) 0.0010(8)
    O3 0.0272(10) 0.0320(11) 0.0308(11) -0.0018(8) 0.0133(9) 0.0012(8)
    O4 0.0278(10) 0.0257(10) 0.0315(11) -0.0013(8) 0.0086(9) -0.0053(8)
    N1 0.0193(11) 0.0271(12) 0.0220(11) 0.0005(9) 0.0074(9) -0.0015(9)
    N2 0.0246(11) 0.0235(11) 0.0205(11) 0.0036(9) 0.0097(10) 0.0005(9)
    C1 0.0292(14) 0.0198(12) 0.0249(13) -0.0016(10) 0.0127(12) 0.0000(10)
    C2 0.0312(15) 0.0290(15) 0.0301(15) 0.0010(12) 0.0058(13) -0.0057(12)
    C3 0.0465(18) 0.0275(15) 0.0261(15) -0.0007(13) 0.0086(14) -0.0046(11)
    C4 0.0446(17) 0.0215(13) 0.0280(14) -0.0004(12) 0.0196(14) 0.0005(11)
    C5 0.060(2) 0.0229(14) 0.0318(16) -0.0016(13) 0.0254(16) -0.0004(12)
    C6 0.062(2) 0.0243(14) 0.0428(18) 0.0024(14) 0.0375(18) 0.0004(13)
    C7 0.0467(19) 0.0271(15) 0.0501(19) 0.0051(13) 0.0318(17) 0.0059(13)
    C8 0.0372(16) 0.0276(14) 0.0352(16) 0.0024(12) 0.0212(14) 0.0019(12)
    C9 0.0358(15) 0.0181(12) 0.0290(14) 0.0015(11) 0.0186(13) 0.0029(10)
    C10 0.0277(14) 0.0205(12) 0.0243(13) -0.0003(10) 0.0107(12) 0.0001(10)
    C11 0.0215(13) 0.0247(13) 0.0278(14) 0.0021(10) 0.0132(12) 0.0015(10)
    C12 0.0224(13) 0.0310(14) 0.0203(13) 0.0046(11) 0.0038(11) -0.0023(11)
    C13 0.0263(14) 0.0291(14) 0.0221(13) 0.0048(11) 0.0077(12) -0.0005(11)
    C14 0.0271(14) 0.0318(14) 0.0206(13) 0.0033(11) 0.0094(12) 0.0012(11)
    C15 0.0267(14) 0.0241(13) 0.0257(14) 0.0008(10) 0.0141(12) 0.0019(10)
    C16 0.0222(13) 0.0257(13) 0.0243(13) 0.0024(10) 0.0104(11) -0.0016(10)
    C17 0.0267(14) 0.0285(14) 0.0252(14) -0.0004(11) 0.0133(12) -0.0051(11)
    C18 0.0350(16) 0.0318(15) 0.0327(16) -0.0036(12) 0.0180(14) -0.0024(12)
    C19 0.0454(19) 0.0353(17) 0.0453(19) -0.0133(14) 0.0254(17) -0.0073(14)
    C20 0.0330(17) 0.0463(19) 0.0472(19) -0.0173(14) 0.0188(16) -0.0143(15)
    C21 0.0243(14) 0.0477(18) 0.0331(16) -0.0042(13) 0.0121(13) -0.0106(14)
    C22 0.0216(13) 0.0359(15) 0.0274(14) -0.0016(11) 0.0116(12) -0.0072(12)
    C23 0.0238(14) 0.0383(16) 0.0279(15) 0.0042(12) 0.0065(13) -0.0009(12)
    C24 0.0261(14) 0.0284(14) 0.0283(14) 0.0043(11) 0.0106(12) 0.0036(11)
    C25 0.0209(13) 0.0230(13) 0.0263(14) 0.0011(10) 0.0101(12) -0.0035(10)
    C26 0.0378(17) 0.0294(15) 0.0369(17) 0.0023(13) 0.0145(14) 0.0008(12)
    C27 0.0332(16) 0.0433(18) 0.0248(15) 0.0124(13) 0.0097(13) 0.0043(12)
    Cl1A 0.150(2) 0.0683(11) 0.0748(11) -0.0216(12) 0.0309(13) -0.0188(9)
    Cl2 0.0686(8) 0.1124(12) 0.0813(9) 0.0082(8) 0.0163(7) 0.0270(8)
    C28 0.067(3) 0.073(3) 0.064(3) -0.009(2) 0.033(2) -0.027(2)
    Cl1B 0.166(9) 0.060(4) 0.073(4) 0.011(5) 0.040(5) -0.022(3)
    Cl3 0.0444(8) 0.150(2) 0.0799(12) 0.0113(10) 0.0225(8) -0.0222(12)
    Cl4 0.0402(8) 0.157(2) 0.0875(13) 0.0037(10) 0.0105(8) 0.0133(13)
    C29 0.057(4) 0.114(6) 0.100(6) -0.009(4) 0.038(4) -0.048(5)
_geom_special_details
;
Bond distances, angles <i>etc</i>. have been calculated using the rounded
fractional coordinates. All su's are estimated from the variances of the
(full) variance-covariance matrix. The cell e.s.d.'s are taken into account in
the estimation of distances, angles and torsion angles
;
loop_
    _geom_bond_atom_site_label_1
    _geom_bond_atom_site_label_2
    _geom_bond_site_symmetry_1
    _geom_bond_site_symmetry_2
    _geom_bond_distance
    _geom_bond_publ_flag
    Mo1 O1 . . 2.0888(19) y
    Mo1 O2 . . 1.957(2) y
    Mo1 O3 . . 1.702(2) y
    Mo1 O4 . . 1.713(2) y
    Mo1 N1 . . 2.118(2) y
    Mo1 N2 . . 2.297(2) y
    Cl1A C28 . . 1.741(6) no
    Cl1B C28 . . 1.778(10) no
    Cl2 C28 . . 1.744(5) no
    Cl3 C29 . . 1.727(9) no
    Cl4 C29 . . 1.677(9) no
    O1 C1 . . 1.302(3) no
    O2 C25 . . 1.330(4) no
    N1 C12 . . 1.472(4) no
    N1 C11 . . 1.300(4) no
    N2 C14 . . 1.470(4) no
    N2 C15 . . 1.275(4) no
    C1 C10 . . 1.409(4) no
    C1 C2 . . 1.425(4) no
    C2 C3 . . 1.355(5) no
    C3 C4 . . 1.415(5) no
    C4 C5 . . 1.408(5) no
    C4 C9 . . 1.413(4) no
    C5 C6 . . 1.362(6) no
    C6 C7 . . 1.388(5) no
    C7 C8 . . 1.377(5) no
    C8 C9 . . 1.413(5) no
    C9 C10 . . 1.445(4) no
    C10 C11 . . 1.417(4) no
    C12 C13 . . 1.533(4) no
    C13 C26 . . 1.525(5) no
    C13 C27 . . 1.535(4) no
    C13 C14 . . 1.541(5) no
    C15 C16 . . 1.447(4) no
    C16 C25 . . 1.389(4) no
    C16 C17 . . 1.435(5) no
    C17 C18 . . 1.413(5) no
    C17 C22 . . 1.423(4) no
    C18 C19 . . 1.369(5) no
    C19 C20 . . 1.397(5) no
    C20 C21 . . 1.362(5) no
    C21 C22 . . 1.412(5) no
    C22 C23 . . 1.417(5) no
    C23 C24 . . 1.354(5) no
    C24 C25 . . 1.419(4) no
    C2 H2 . . 0.9500 no
    C3 H3 . . 0.9500 no
    C5 H5 . . 0.9500 no
    C6 H6 . . 0.9500 no
    C7 H7 . . 0.9500 no
    C8 H8 . . 0.9500 no
    C11 H11 . . 0.9500 no
    C12 H12A . . 0.9900 no
    C12 H12B . . 0.9900 no
    C14 H14B . . 0.9900 no
    C14 H14A . . 0.9900 no
    C15 H15 . . 0.9500 no
    C18 H18 . . 0.9500 no
    C19 H19 . . 0.9500 no
    C20 H20 . . 0.9500 no
    C21 H21 . . 0.9500 no
    C23 H23 . . 0.9500 no
    C24 H24 . . 0.9500 no
    C26 H26C . . 0.9800 no
    C26 H26B . . 0.9800 no
    C26 H26A . . 0.9800 no
    C27 H27A . . 0.9800 no
    C27 H27B . . 0.9800 no
    C27 H27C . . 0.9800 no
    C28 H28A . . 0.9900 no
    C28 H28D . . 0.9700 no
    C28 H28B . . 0.9900 no
    C28 H28C . . 0.9700 no
    C29 H29A . . 0.9900 no
    C29 H29B . . 0.9900 no
loop_
    _geom_angle_atom_site_label_1
    _geom_angle_atom_site_label_2
    _geom_angle_atom_site_label_3
    _geom_angle_site_symmetry_1
    _geom_angle_site_symmetry_2
    _geom_angle_site_symmetry_3
    _geom_angle
    _geom_angle_publ_flag
    O1 Mo1 O2 . . . 84.79(8) no
    O1 Mo1 O3 . . . 90.00(9) no
    O1 Mo1 O4 . . . 163.25(9) no
    O1 Mo1 N1 . . . 78.85(8) no
    O1 Mo1 N2 . . . 79.39(8) no
    O2 Mo1 O3 . . . 102.96(10) no
    O2 Mo1 O4 . . . 100.28(10) no
    O2 Mo1 N1 . . . 154.77(9) no
    O2 Mo1 N2 . . . 78.68(9) no
    O3 Mo1 O4 . . . 104.21(10) no
    O3 Mo1 N1 . . . 96.16(10) no
    O3 Mo1 N2 . . . 169.12(9) no
    O4 Mo1 N1 . . . 90.65(9) no
    O4 Mo1 N2 . . . 85.92(9) no
    N1 Mo1 N2 . . . 79.52(9) no
    Mo1 O1 C1 . . . 124.64(18) no
    Mo1 O2 C25 . . . 129.78(16) no
    Mo1 N1 C11 . . . 124.36(19) no
    Mo1 N1 C12 . . . 118.61(18) no
    C11 N1 C12 . . . 116.8(2) no
    Mo1 N2 C14 . . . 118.55(19) no
    Mo1 N2 C15 . . . 123.10(18) no
    C14 N2 C15 . . . 118.0(2) no
    O1 C1 C2 . . . 118.2(3) no
    O1 C1 C10 . . . 122.9(2) no
    C2 C1 C10 . . . 118.9(3) no
    C1 C2 C3 . . . 120.7(3) no
    C2 C3 C4 . . . 122.3(3) no
    C3 C4 C5 . . . 121.5(3) no
    C3 C4 C9 . . . 118.7(3) no
    C5 C4 C9 . . . 119.8(3) no
    C4 C5 C6 . . . 121.3(3) no
    C5 C6 C7 . . . 119.3(3) no
    C6 C7 C8 . . . 121.4(4) no
    C7 C8 C9 . . . 120.5(3) no
    C4 C9 C8 . . . 117.8(3) no
    C4 C9 C10 . . . 119.2(3) no
    C8 C9 C10 . . . 122.9(3) no
    C1 C10 C9 . . . 120.0(3) no
    C1 C10 C11 . . . 118.5(3) no
    C9 C10 C11 . . . 120.5(3) no
    N1 C11 C10 . . . 126.5(3) no
    N1 C12 C13 . . . 112.7(2) no
    C12 C13 C14 . . . 111.7(3) no
    C12 C13 C26 . . . 111.1(3) no
    C12 C13 C27 . . . 106.6(3) no
    C14 C13 C26 . . . 110.4(3) no
    C14 C13 C27 . . . 106.8(2) no
    C26 C13 C27 . . . 110.2(3) no
    N2 C14 C13 . . . 114.1(2) no
    N2 C15 C16 . . . 125.4(3) no
    C15 C16 C17 . . . 120.5(3) no
    C15 C16 C25 . . . 120.0(3) no
    C17 C16 C25 . . . 119.1(3) no
    C16 C17 C18 . . . 123.1(3) no
    C16 C17 C22 . . . 119.4(3) no
    C18 C17 C22 . . . 117.5(3) no
    C17 C18 C19 . . . 121.2(3) no
    C18 C19 C20 . . . 120.7(3) no
    C19 C20 C21 . . . 120.2(3) no
    C20 C21 C22 . . . 120.5(3) no
    C17 C22 C21 . . . 120.0(3) no
    C17 C22 C23 . . . 119.0(3) no
    C21 C22 C23 . . . 121.0(3) no
    C22 C23 C24 . . . 121.1(3) no
    C23 C24 C25 . . . 120.7(3) no
    O2 C25 C16 . . . 123.0(3) no
    O2 C25 C24 . . . 116.7(2) no
    C16 C25 C24 . . . 120.3(3) no
    C1 C2 H2 . . . 120.00 no
    C3 C2 H2 . . . 120.00 no
    C2 C3 H3 . . . 119.00 no
    C4 C3 H3 . . . 119.00 no
    C4 C5 H5 . . . 119.00 no
    C6 C5 H5 . . . 119.00 no
    C5 C6 H6 . . . 120.00 no
    C7 C6 H6 . . . 120.00 no
    C6 C7 H7 . . . 119.00 no
    C8 C7 H7 . . . 119.00 no
    C7 C8 H8 . . . 120.00 no
    C9 C8 H8 . . . 120.00 no
    N1 C11 H11 . . . 117.00 no
    C10 C11 H11 . . . 117.00 no
    N1 C12 H12A . . . 109.00 no
    N1 C12 H12B . . . 109.00 no
    C13 C12 H12A . . . 109.00 no
    C13 C12 H12B . . . 109.00 no
    H12A C12 H12B . . . 108.00 no
    N2 C14 H14A . . . 109.00 no
    N2 C14 H14B . . . 109.00 no
    C13 C14 H14A . . . 109.00 no
    C13 C14 H14B . . . 109.00 no
    H14A C14 H14B . . . 108.00 no
    N2 C15 H15 . . . 117.00 no
    C16 C15 H15 . . . 117.00 no
    C17 C18 H18 . . . 119.00 no
    C19 C18 H18 . . . 119.00 no
    C18 C19 H19 . . . 120.00 no
    C20 C19 H19 . . . 120.00 no
    C19 C20 H20 . . . 120.00 no
    C21 C20 H20 . . . 120.00 no
    C20 C21 H21 . . . 120.00 no
    C22 C21 H21 . . . 120.00 no
    C22 C23 H23 . . . 119.00 no
    C24 C23 H23 . . . 119.00 no
    C23 C24 H24 . . . 120.00 no
    C25 C24 H24 . . . 120.00 no
    C13 C26 H26A . . . 110.00 no
    C13 C26 H26B . . . 110.00 no
    C13 C26 H26C . . . 109.00 no
    H26A C26 H26B . . . 109.00 no
    H26A C26 H26C . . . 109.00 no
    H26B C26 H26C . . . 109.00 no
    C13 C27 H27A . . . 109.00 no
    C13 C27 H27B . . . 109.00 no
    C13 C27 H27C . . . 109.00 no
    H27A C27 H27B . . . 109.00 no
    H27A C27 H27C . . . 110.00 no
    H27B C27 H27C . . . 109.00 no
    Cl1A C28 Cl2 . . . 113.5(2) no
    Cl1B C28 Cl2 . . . 104.0(4) no
    Cl1A C28 H28A . . . 109.00 no
    Cl1A C28 H28B . . . 109.00 no
    Cl2 C28 H28A . . . 109.00 no
    Cl2 C28 H28B . . . 109.00 no
    Cl2 C28 H28C . . . 111.00 no
    Cl2 C28 H28D . . . 111.00 no
    Cl1B C28 H28C . . . 115.00 no
    Cl1B C28 H28D . . . 108.00 no
    H28A C28 H28B . . . 108.00 no
    H28C C28 H28D . . . 109.00 no
    Cl3 C29 Cl4 . . . 115.7(5) no
    Cl3 C29 H29A . . . 109.00 no
    Cl3 C29 H29B . . . 108.00 no
    Cl4 C29 H29A . . . 108.00 no
    Cl4 C29 H29B . . . 108.00 no
    H29A C29 H29B . . . 107.00 no
loop_
    _geom_torsion_atom_site_label_1
    _geom_torsion_atom_site_label_2
    _geom_torsion_atom_site_label_3
    _geom_torsion_atom_site_label_4
    _geom_torsion_site_symmetry_1
    _geom_torsion_site_symmetry_2
    _geom_torsion_site_symmetry_3
    _geom_torsion_site_symmetry_4
    _geom_torsion
    _geom_torsion_publ_flag
    O2 Mo1 O1 C1 . . . . 149.5(2) no
    O3 Mo1 O1 C1 . . . . 46.5(2) no
    N1 Mo1 O1 C1 . . . . -49.8(2) no
    N2 Mo1 O1 C1 . . . . -131.1(2) no
    O1 Mo1 O2 C25 . . . . 33.1(2) no
    O3 Mo1 O2 C25 . . . . 121.9(2) no
    O4 Mo1 O2 C25 . . . . -130.7(2) no
    N1 Mo1 O2 C25 . . . . -16.4(4) no
    N2 Mo1 O2 C25 . . . . -47.1(2) no
    O1 Mo1 N1 C11 . . . . 37.9(2) no
    O1 Mo1 N1 C12 . . . . -137.0(2) no
    O2 Mo1 N1 C11 . . . . 88.4(3) no
    O2 Mo1 N1 C12 . . . . -86.5(3) no
    O3 Mo1 N1 C11 . . . . -50.9(2) no
    O3 Mo1 N1 C12 . . . . 134.2(2) no
    O4 Mo1 N1 C11 . . . . -155.3(2) no
    O4 Mo1 N1 C12 . . . . 29.9(2) no
    N2 Mo1 N1 C11 . . . . 119.0(2) no
    N2 Mo1 N1 C12 . . . . -55.9(2) no
    O1 Mo1 N2 C14 . . . . 131.0(2) no
    O1 Mo1 N2 C15 . . . . -55.5(2) no
    O2 Mo1 N2 C14 . . . . -142.3(2) no
    O2 Mo1 N2 C15 . . . . 31.3(2) no
    O4 Mo1 N2 C14 . . . . -40.9(2) no
    O4 Mo1 N2 C15 . . . . 132.6(2) no
    N1 Mo1 N2 C14 . . . . 50.5(2) no
    N1 Mo1 N2 C15 . . . . -136.0(2) no
    Mo1 O1 C1 C2 . . . . -147.8(2) no
    Mo1 O1 C1 C10 . . . . 34.8(3) no
    Mo1 O2 C25 C16 . . . . 35.8(4) no
    Mo1 O2 C25 C24 . . . . -146.5(2) no
    Mo1 N1 C11 C10 . . . . -11.9(4) no
    C12 N1 C11 C10 . . . . 163.0(3) no
    Mo1 N1 C12 C13 . . . . 75.1(3) no
    C11 N1 C12 C13 . . . . -100.2(3) no
    Mo1 N2 C14 C13 . . . . -61.8(3) no
    C15 N2 C14 C13 . . . . 124.3(3) no
    Mo1 N2 C15 C16 . . . . -5.7(4) no
    C14 N2 C15 C16 . . . . 167.9(3) no
    O1 C1 C2 C3 . . . . 178.1(3) no
    C10 C1 C2 C3 . . . . -4.4(4) no
    O1 C1 C10 C9 . . . . -179.4(2) no
    O1 C1 C10 C11 . . . . 12.0(4) no
    C2 C1 C10 C9 . . . . 3.1(4) no
    C2 C1 C10 C11 . . . . -165.4(2) no
    C1 C2 C3 C4 . . . . 2.2(5) no
    C2 C3 C4 C5 . . . . -177.8(3) no
    C2 C3 C4 C9 . . . . 1.2(5) no
    C3 C4 C5 C6 . . . . 179.3(3) no
    C9 C4 C5 C6 . . . . 0.4(5) no
    C3 C4 C9 C8 . . . . -178.7(3) no
    C3 C4 C9 C10 . . . . -2.4(4) no
    C5 C4 C9 C8 . . . . 0.3(4) no
    C5 C4 C9 C10 . . . . 176.6(3) no
    C4 C5 C6 C7 . . . . -0.4(5) no
    C5 C6 C7 C8 . . . . -0.3(5) no
    C6 C7 C8 C9 . . . . 0.9(5) no
    C7 C8 C9 C4 . . . . -0.9(4) no
    C7 C8 C9 C10 . . . . -177.1(3) no
    C4 C9 C10 C1 . . . . 0.2(4) no
    C4 C9 C10 C11 . . . . 168.5(3) no
    C8 C9 C10 C1 . . . . 176.3(3) no
    C8 C9 C10 C11 . . . . -15.4(4) no
    C1 C10 C11 N1 . . . . -23.9(4) no
    C9 C10 C11 N1 . . . . 167.7(3) no
    N1 C12 C13 C14 . . . . -65.6(3) no
    N1 C12 C13 C26 . . . . 58.2(3) no
    N1 C12 C13 C27 . . . . 178.2(2) no
    C12 C13 C14 N2 . . . . 60.7(3) no
    C26 C13 C14 N2 . . . . -63.5(3) no
    C27 C13 C14 N2 . . . . 176.8(3) no
    N2 C15 C16 C17 . . . . 163.0(3) no
    N2 C15 C16 C25 . . . . -23.8(4) no
    C15 C16 C17 C18 . . . . -14.9(5) no
    C15 C16 C17 C22 . . . . 168.7(3) no
    C25 C16 C17 C18 . . . . 171.9(3) no
    C25 C16 C17 C22 . . . . -4.6(4) no
    C15 C16 C25 O2 . . . . 12.1(4) no
    C15 C16 C25 C24 . . . . -165.6(3) no
    C17 C16 C25 O2 . . . . -174.6(3) no
    C17 C16 C25 C24 . . . . 7.7(4) no
    C16 C17 C18 C19 . . . . -176.5(3) no
    C22 C17 C18 C19 . . . . 0.1(5) no
    C16 C17 C22 C21 . . . . 176.7(3) no
    C16 C17 C22 C23 . . . . -1.1(5) no
    C18 C17 C22 C21 . . . . 0.1(5) no
    C18 C17 C22 C23 . . . . -177.8(3) no
    C17 C18 C19 C20 . . . . 0.3(6) no
    C18 C19 C20 C21 . . . . -0.8(6) no
    C19 C20 C21 C22 . . . . 0.9(5) no
    C20 C21 C22 C17 . . . . -0.6(5) no
    C20 C21 C22 C23 . . . . 177.3(3) no
    C17 C22 C23 C24 . . . . 3.9(5) no
    C21 C22 C23 C24 . . . . -174.0(3) no
    C22 C23 C24 C25 . . . . -0.8(5) no
    C23 C24 C25 O2 . . . . 177.1(3) no
    C23 C24 C25 C16 . . . . -5.1(5) no
loop_
    _geom_hbond_atom_site_label_D
    _geom_hbond_atom_site_label_H
    _geom_hbond_atom_site_label_A
    _geom_hbond_site_symmetry_A
    _geom_hbond_distance_DH
    _geom_hbond_distance_HA
    _geom_hbond_distance_DA
    _geom_hbond_angle_DHA
    _geom_hbond_publ_flag
    C6 H6 O3 7_565 0.95 2.43 3.328(5) 159 yes
    C11 H11 O4 6_545 0.95 2.38 3.297(3) 161 yes
    C12 H12A O4 . 0.99 2.47 2.974(4) 111 yes
    C27 H27A O3 6_545 0.98 2.55 3.490(4) 161 yes
    C28 H28A O2 1_545 0.99 2.40 3.213(5) 139 yes
    C28 H28A O4 1_545 0.99 2.53 3.429(6) 151 yes
data_global
_journal_date_recd_electronic     2009-08-11
_journal_date_accepted     2009-08-17
_journal_name_full     'Acta Crystallographica, Section E'
_journal_year     2009
_journal_volume     65
_journal_issue      9
_journal_page_first     m1124
_journal_page_last     m1125
_journal_paper_category     QM
_journal_coeditor_code     WM2248
_publ_contact_author_name     'Sheikhshoaie Iran'
_publ_contact_author_address
;
Shahid Bahonar University of Kerman, Kerman, Iran
;
_publ_contact_author_email     'i_shoaie@yahoo.com'
_publ_contact_author_fax     '+983413222033'
_publ_contact_author_phone     '+983413222033'
_publ_section_title
;\
{1,1'-[(2,2-Dimethylpropane-1,3-diyl)bis(nitrilomethylidyne)]di-2-naphtholato}\
dioxidomolybdenum(VI) dichloromethane 1.75-solvate
;
loop_
    _publ_author_name
    _publ_author_footnote
    _publ_author_address
    'Monadi, Niaz' .
;
Chemistry Department, Shahid Bahonar University of Kerman, Kerman, Iran
;
    'Sheikhshoaie, Iran' .
;
Chemistry Department, Shahid Bahonar University of Kerman, Kerman, Iran
;
    'Rezaeifard, Abdoreza' .
;
Birjand University, Birjand, Iran
;
    'Stoeckli-Evans, Helen' .
;
Institute of Physics
University of Neuch\^atel
rue Emile-Argand 11
CH-2009 Neuch\^atel
Switzerland
;
