# Supplementary material for: {1,1′-[(2,2-Dimethyl­propane-1,3-di­yl)bis­(nitrilo­methyl­idyne)]di-2-naphthol­ato}dioxidomolybdenum(VI) dichloro­methane 1.75-solvate
Source: Acta Crystallogr Sect E Struct Rep Online. 2009 Aug 22;65(Pt 9):m1124–5. doi: 10.1107/S1600536809032759 (PMC2969995; doi:10.1107/S1600536809032759)
Supplement: Supplementary file 2 [file e-65-m1124-Isup2.hkl]

# 
# h,k,l, Fc-squared, Fo-squared, sigma(Fo-squared) and status flag 
# 
data_I
_shelx_title ' IS-102  IPDS1 -100DEGC  1.75CH2CL2' 
_shelx_refln_list_code          4 
_shelx_F_calc_maximum      368.46 
_exptl_crystal_F_000      2780.00 
_reflns_d_resolution_high  0.8099 
 
loop_ 
 _symmetry_equiv_pos_as_xyz 
 'x, y, z' 
 '-x, y, -z+1/2' 
 'x+1/2, y+1/2, z' 
 '-x+1/2, y+1/2, -z+1/2' 
 '-x, -y, -z' 
 'x, -y, z-1/2' 
 '-x+1/2, -y+1/2, -z' 
 'x+1/2, -y+1/2, z-1/2' 
 
_cell_length_a    27.6049 
_cell_length_b    10.7743 
_cell_length_c    21.6474 
_cell_angle_alpha  90.000 
_cell_angle_beta  112.861 
_cell_angle_gamma  90.000 
 
_shelx_F_squared_multiplier     1.000 
 
loop_ 
 _refln_index_h 
 _refln_index_k 
 _refln_index_l 
 _refln_F_squared_calc 
 _refln_F_squared_meas 
 _refln_F_squared_sigma 
 _refln_observed_status 
   6   0   0     1756.51     1258.76    108.50 o 
   8   0   0     1294.58      892.99     73.25 o 
  10   0   0    23864.44    21113.90    399.78 o 
  12   0   0      713.55     1660.61     80.63 o 
  14   0   0    47191.04    43407.18    189.35 o 
  16   0   0     1709.13     1717.82     59.77 o 
  18   0   0      342.14      262.42     62.27 o 
  20   0   0      573.38      813.25     64.76 o 
  22   0   0    28780.30    30842.68    623.61 o 
  24   0   0    15930.09    15308.61    121.75 o 
  26   0   0    12383.42    13753.19    128.39 o 
  28   0   0       30.62      -28.35     83.89 o 
  30   0   0     6822.65     6440.05    179.72 o 
   5   1   0    13918.13    16143.42    185.95 o 
   7   1   0     2485.30     3486.78     67.60 o 
   9   1   0    85213.96    84845.90    675.76 o 
  11   1   0     7043.83     6540.38     80.66 o 
  13   1   0    86756.30    90350.75   1267.37 o 
  15   1   0     5162.25     5239.95     53.42 o 
  17   1   0     6649.28     6766.98     63.63 o 
  19   1   0    17045.54    17829.03    176.43 o 
  21   1   0     1067.73     1452.17     40.98 o 
  23   1   0    16670.38    17285.29    128.60 o 
  25   1   0     4934.74     4018.15     50.04 o 
  27   1   0    10549.24    10574.05    253.09 o 
  29   1   0     3119.24     3033.46     51.73 o 
  31   1   0     1420.51     1283.23     66.38 o 
   0   2   0    13618.86    16716.01    339.62 o 
   2   2   0     1231.39     2327.85    151.72 o 
   4   2   0    20110.48    18757.50    124.61 o 
   8   2   0     1575.98     1811.17     52.81 o 
  10   2   0    75827.88    78591.07    688.71 o 
  12   2   0    26529.33    26688.46    493.03 o 
  14   2   0     9285.78     8524.52     63.29 o 
  16   2   0    25045.34    25538.11    179.20 o 
  18   2   0     1420.40     1578.24     44.27 o 
  20   2   0    13068.72    13562.04    141.13 o 
  22   2   0      698.08      660.05     52.98 o 
  24   2   0      702.01      756.23     52.49 o 
  26   2   0     3090.59     3693.18     69.21 o 
  28   2   0       34.56       39.63     58.30 o 
  30   2   0     5979.95     5853.38     74.36 o 
   1   3   0    27584.15    25656.51    361.46 o 
   3   3   0    65571.70    66513.14    329.47 o 
   5   3   0      451.98      596.66     86.40 o 
   7   3   0    89847.96    88552.77    310.32 o 
   9   3   0    33603.05    33440.62    277.08 o 
  11   3   0       15.35       70.95     40.48 o 
  13   3   0    12707.17    11885.86     79.92 o 
  15   3   0     5614.18     5599.38     58.93 o 
  17   3   0    17749.59    18634.66    114.05 o 
  19   3   0     8535.01     8531.92    142.19 o 
  21   3   0     8797.97     8380.64     99.26 o 
  23   3   0     5168.72     5342.77     92.29 o 
  25   3   0      542.81      831.16     55.64 o 
  27   3   0     8148.54     7928.19     68.18 o 
  29   3   0     6073.48     5979.45    105.62 o 
   0   4   0     6171.78     6544.13     89.65 o 
   2   4   0    15458.88    13375.84    135.81 o 
   4   4   0     1313.16     1389.78     53.34 o 
   6   4   0    52980.81    48510.48    588.88 o 
   8   4   0     4556.07     4372.67     81.69 o 
  10   4   0    40926.21    38073.46    463.65 o 
  12   4   0    13141.12    13226.95    146.88 o 
  14   4   0     6167.21     5845.10     88.87 o 
  16   4   0    50321.77    52746.14    397.59 o 
  18   4   0     1017.42      956.51     50.10 o 
  20   4   0    34123.29    36567.37    381.63 o 
  22   4   0      329.17      341.90     46.10 o 
  24   4   0     2581.78     2852.09     65.41 o 
  26   4   0     9463.69     9189.29    144.82 o 
  28   4   0      126.42      137.32     47.61 o 
   1   5   0    44719.66    42424.55    584.53 o 
   3   5   0    31975.96    29373.84    373.40 o 
   5   5   0      128.48       12.07     37.61 o 
   7   5   0    29357.79    28559.31    294.98 o 
   9   5   0     8003.18     7856.56     74.53 o 
  11   5   0    16830.84    16676.46    162.85 o 
  13   5   0    37499.95    39744.81    263.07 o 
  15   5   0      145.10      103.69     47.72 o 
  17   5   0    15185.51    16328.03    149.19 o 
  19   5   0     5956.63     5461.37     92.13 o 
  21   5   0     4189.81     3956.79     57.80 o 
  23   5   0    12023.76    12909.88    220.33 o 
  25   5   0      373.95      282.92     48.97 o 
  27   5   0     1918.88     1760.82     67.92 o 
  29   5   0     3378.76     3094.78    111.80 o 
   0   6   0    60233.50    60133.71   2187.39 o 
   2   6   0       83.25       17.07     35.01 o 
   4   6   0    22628.27    21661.42    146.12 o 
   6   6   0     4665.60     3566.07     48.00 o 
   8   6   0     4175.64     4233.42     80.61 o 
  10   6   0    37821.19    37816.35    241.99 o 
  12   6   0     2507.93     2507.67     58.05 o 
  14   6   0    11692.08    11033.46     73.30 o 
  16   6   0    12709.58    12988.27     73.93 o 
  18   6   0     1564.09     1861.03     51.80 o 
  20   6   0     8745.36     8235.60    103.70 o 
  22   6   0     6229.46     7274.39    162.08 o 
  24   6   0     4724.91     4555.11    100.26 o 
  26   6   0     8940.71     9550.81     91.54 o 
   1   7   0    16656.41    16864.71    161.70 o 
   3   7   0     3152.92     2975.41     43.20 o 
   5   7   0       43.75       89.50     34.29 o 
   7   7   0    19489.81    19394.71     85.56 o 
   9   7   0     8725.21     8386.34    116.09 o 
  11   7   0    22316.29    22261.22    170.95 o 
  13   7   0    16793.53    19279.98    228.89 o 
  15   7   0      828.93      642.78     38.61 o 
  17   7   0     9315.82    10137.49    271.96 o 
  19   7   0    10430.02    10156.17    128.26 o 
  21   7   0      472.41      303.43     54.44 o 
  23   7   0    12262.03    12586.94    296.09 o 
  25   7   0      662.46      362.92     60.03 o 
   0   8   0    35286.80    35059.15    205.77 o 
   2   8   0      945.32      753.84     49.54 o 
   4   8   0    18773.80    18232.52    104.72 o 
   6   8   0     6521.94     6917.48     61.44 o 
   8   8   0      178.07      209.00     43.50 o 
  10   8   0    28117.21    29468.99    321.11 o 
  12   8   0      479.37      439.03     47.42 o 
  14   8   0     7597.83     7326.22    124.24 o 
  16   8   0     4779.34     4961.95     74.65 o 
  18   8   0      229.55      311.42     48.97 o 
  20   8   0    12233.71    11320.33    132.07 o 
  22   8   0     2550.58     2795.15     70.32 o 
  24   8   0     3716.97     3877.18     68.05 o 
   1   9   0     3321.00     3324.47     82.00 o 
   3   9   0    17128.79    18110.75    126.90 o 
   5   9   0     2156.74     1841.50     56.09 o 
   7   9   0    11074.68    10682.73    158.16 o 
   9   9   0     3609.43     3787.36     61.62 o 
  11   9   0    12030.33    12178.87    112.97 o 
  13   9   0     6200.21     6203.98     56.21 o 
  15   9   0      447.12      387.54     54.80 o 
  17   9   0    11922.67    11133.45     74.92 o 
  19   9   0     4824.44     5327.52     92.54 o 
  21   9   0     1794.86     1880.20     58.55 o 
  23   9   0     4142.35     3942.34    125.09 o 
   0  10   0      489.69      411.70     75.58 o 
   2  10   0       96.75      135.40     45.52 o 
   4  10   0     5072.28     4472.52     77.26 o 
   6  10   0    13506.12    14618.99    128.10 o 
   8  10   0     1967.99     2036.34     51.23 o 
  10  10   0     8400.04     8422.34    206.10 o 
  12  10   0       39.78       73.77     48.90 o 
  14  10   0        5.58       21.70     59.68 o 
  16  10   0     8439.36     9631.36    253.51 o 
  18  10   0      139.37      181.58     57.13 o 
  20  10   0     6491.87     6790.59    167.44 o 
   1  11   0     1629.67     1628.74     49.69 o 
   3  11   0     5979.62     6826.91    122.90 o 
   5  11   0       18.02       20.69     48.79 o 
   7  11   0    10599.49    11254.40    156.56 o 
   9  11   0     4421.29     4523.98    138.45 o 
  11  11   0       82.29      163.72     48.62 o 
  13  11   0        7.11       86.46     52.16 o 
  15  11   0       16.95       43.92     47.48 o 
  17  11   0     4503.15     4092.12    101.89 o 
   0  12   0     1833.14     1672.58     67.15 o 
   2  12   0     1900.20     1965.04     87.55 o 
   4  12   0     2714.29     2575.49     58.31 o 
   6  12   0     5741.24     5879.62     65.32 o 
   8  12   0       23.81       87.51     52.57 o 
  10  12   0     4117.71     3988.23     69.26 o 
  12  12   0       78.75       51.59     57.32 o 
   1  13   0     1506.08     1670.48     73.76 o 
   3  13   0     5652.52     5203.27     67.96 o 
   5  13   0      113.38       79.78     62.86 o 
 -31   1   1       13.83       44.72     62.23 o 
 -29   1   1      753.31      580.85     47.66 o 
 -27   1   1       66.72       63.89     46.01 o 
 -25   1   1     1788.37     1256.08     43.45 o 
 -23   1   1     2710.33     2546.89     49.13 o 
 -21   1   1      131.57      199.27     39.60 o 
 -19   1   1     1567.72     1611.69     42.87 o 
 -17   1   1        0.46       29.44     42.26 o 
 -15   1   1     1808.07     1539.30     46.99 o 
 -13   1   1     5987.80     7020.40     72.30 o 
 -11   1   1    20999.79    23005.19    333.52 o 
  -9   1   1    30279.71    31976.09    365.28 o 
  -7   1   1     2951.04     3010.32     66.15 o 
  -3   1   1      193.21      128.08     82.31 o 
  -1   1   1     7802.85     7004.86    125.86 o 
   1   1   1    27257.68    22562.27    348.35 o 
   3   1   1    53738.77    62171.43    347.16 o 
   5   1   1    18193.07    17649.68    123.84 o 
   7   1   1       17.34      101.41     81.71 o 
   9   1   1     3207.02     3488.12     55.71 o 
  11   1   1     1162.61     1300.43     52.15 o 
  13   1   1    11034.56    12136.68    102.25 o 
  15   1   1      770.76      642.42     41.31 o 
  17   1   1     3805.84     3904.96     59.31 o 
  19   1   1       13.76       12.86     40.27 o 
  21   1   1      407.46      308.80     52.59 o 
  23   1   1     1491.22     1488.52     43.98 o 
  25   1   1      197.95      124.48     38.33 o 
  27   1   1      259.22      242.49     42.94 o 
  29   1   1       21.72        8.09     52.54 o 
 -30   2   1       19.71      -13.64     52.00 o 
 -28   2   1      740.91      825.36     55.82 o 
 -26   2   1        6.59       19.98     49.59 o 
 -24   2   1     1870.09     2032.94     48.92 o 
 -22   2   1     1456.10     1525.65     50.65 o 
 -20   2   1       26.37      129.19     43.30 o 
 -18   2   1     1347.12     1338.01     47.85 o 
 -16   2   1    10461.91     9897.64     78.56 o 
 -14   2   1      397.37      475.46     48.04 o 
 -12   2   1    17147.95    19369.51    224.51 o 
 -10   2   1    20400.58    23276.23    295.22 o 
  -8   2   1    71647.84    74836.43    929.33 o 
  -6   2   1     1913.66     2370.29     67.66 o 
  -4   2   1    46007.84    48771.26    565.87 o 
  -2   2   1     3271.33     2549.41     83.49 o 
   0   2   1    55106.81    58675.68    661.34 o 
   2   2   1     4862.93     7436.59     99.62 o 
   4   2   1      161.93      277.06     56.24 o 
   6   2   1       67.39      108.27     41.21 o 
   8   2   1   106202.63   107902.15   1188.12 o 
  10   2   1     3173.30     3881.52     65.42 o 
  12   2   1    20528.75    19962.60    219.65 o 
  14   2   1        0.31        4.28     35.90 o 
  16   2   1      151.18      147.12     28.61 o 
  18   2   1     1437.50     1336.13     50.34 o 
  20   2   1     1048.75      717.24     48.83 o 
  22   2   1     5005.96     5185.81     57.29 o 
  24   2   1       14.73        9.67     50.44 o 
  26   2   1        0.02       59.99     58.78 o 
  28   2   1      595.20      707.89     54.66 o 
  30   2   1      196.73      238.47     63.25 o 
 -31   3   1       58.58      119.71     98.04 o 
 -29   3   1      444.11      406.04     60.33 o 
 -27   3   1       83.72       38.07     59.47 o 
 -25   3   1     2540.09     2300.07     49.73 o 
 -23   3   1       65.12       66.14     41.74 o 
 -21   3   1     1017.42      850.14     44.99 o 
 -19   3   1     6945.26     7584.52     64.87 o 
 -17   3   1      578.12      882.70     50.47 o 
 -15   3   1      725.00      620.86     41.40 o 
 -13   3   1     1806.47     1689.22     42.38 o 
 -11   3   1    12480.16    14320.22    241.36 o 
  -9   3   1     2814.11     3238.90     57.28 o 
  -7   3   1     4340.30     3871.97     61.47 o 
  -5   3   1    15273.69    17039.11    170.31 o 
  -3   3   1    47572.11    53493.27    413.84 o 
  -1   3   1    22868.02    22060.72    123.07 o 
   1   3   1    12858.86    14018.32    214.49 o 
   3   3   1     7977.69     8402.88    142.67 o 
   5   3   1     1081.31     1334.60     47.60 o 
   7   3   1      244.68      180.89     49.45 o 
   9   3   1     4180.76     4688.59     55.58 o 
  11   3   1       71.38      116.03     39.84 o 
  13   3   1     1829.14     2102.66     42.37 o 
  15   3   1      560.48      558.28     40.04 o 
  17   3   1     6661.47     6764.35     76.43 o 
  19   3   1      870.85      841.73     49.50 o 
  21   3   1      847.06      951.53     49.28 o 
  23   3   1      978.42     1145.23     48.84 o 
  25   3   1      437.48      344.15     50.18 o 
  27   3   1     1413.62     1526.81     53.35 o 
  29   3   1        4.91      -39.75     59.89 o 
 -30   4   1        3.50       -0.17     57.20 o 
 -28   4   1        0.82      -14.92     52.81 o 
 -26   4   1        5.34        0.10     49.17 o 
 -24   4   1      427.79      480.43     51.04 o 
 -22   4   1     5086.01     4913.63     60.10 o 
 -20   4   1      211.72      209.54     44.22 o 
 -18   4   1      317.40      528.82     54.38 o 
 -16   4   1     4259.16     4479.70     73.57 o 
 -14   4   1      123.61      162.22     32.69 o 
 -12   4   1     2161.68     2362.21     41.00 o 
 -10   4   1    37031.21    39152.04    318.30 o 
  -8   4   1      942.39      665.26     45.47 o 
  -6   4   1     1730.97     1902.39     48.88 o 
  -4   4   1        4.17        7.13     43.03 o 
  -2   4   1     5293.40     5656.15     63.05 o 
   0   4   1      652.11      866.63     47.65 o 
   2   4   1     9943.51     9075.04     72.23 o 
   4   4   1     1209.63     1474.85     46.70 o 
   6   4   1      225.01      253.30     44.57 o 
   8   4   1     6859.17     7670.76    105.23 o 
  10   4   1     4200.38     4731.21     48.40 o 
  12   4   1       74.97       47.54     33.39 o 
  14   4   1     3402.96     3508.95     51.99 o 
  16   4   1        0.10       10.16     40.50 o 
  18   4   1      496.54      504.78     54.78 o 
  20   4   1      307.66      306.71     40.82 o 
  22   4   1      799.29      680.08     40.88 o 
  24   4   1      772.37      723.43     56.52 o 
  26   4   1      419.02      429.05     45.86 o 
  28   4   1      343.72      337.70     52.82 o 
 -29   5   1      521.40      545.74     58.38 o 
 -27   5   1        8.53      -58.47     58.47 o 
 -25   5   1      220.96      358.48     55.32 o 
 -23   5   1     1919.42     1892.05     51.70 o 
 -21   5   1      743.53      945.82     41.97 o 
 -19   5   1    11012.52    11393.36    103.70 o 
 -17   5   1       94.82       55.51     43.75 o 
 -15   5   1     1596.41     1556.73     44.95 o 
 -13   5   1      501.01      369.60     40.72 o 
 -11   5   1     1511.40     1488.76     41.72 o 
  -9   5   1     1086.66     1112.18     45.34 o 
  -7   5   1       56.27       12.37     39.32 o 
  -5   5   1     1817.34     2089.30     52.62 o 
  -3   5   1     2543.74     2737.23     55.86 o 
  -1   5   1     1386.56     2223.64     59.52 o 
   1   5   1     5702.08     6814.71     62.60 o 
   3   5   1     2108.88     1318.25     46.70 o 
   5   5   1     3727.23     2651.01     50.47 o 
   7   5   1     1523.44     2022.72     49.73 o 
   9   5   1       10.45       -9.69     36.63 o 
  11   5   1     6526.84     6442.59     63.47 o 
  13   5   1      349.26      187.27     48.39 o 
  15   5   1      841.73      578.78     42.07 o 
  17   5   1     1535.43     1733.71     57.15 o 
  19   5   1      232.73      113.79     42.67 o 
  21   5   1    11293.12     9658.08    136.30 o 
  23   5   1      368.06      411.86     62.03 o 
  25   5   1      778.79      675.99     54.15 o 
  27   5   1      616.32      519.88     55.36 o 
 -28   6   1      512.46      448.80     71.18 o 
 -26   6   1      176.54       88.04     53.18 o 
 -24   6   1     1970.03     2102.09     55.63 o 
 -22   6   1     1132.06     1103.29     46.51 o 
 -20   6   1     5916.95     5957.62    102.76 o 
 -18   6   1      154.04      166.55     52.83 o 
 -16   6   1     2386.61     2741.92     44.78 o 
 -14   6   1     1191.30     1327.36     46.59 o 
 -12   6   1     1172.66     1349.70     42.14 o 
 -10   6   1    10076.37     8295.51     73.84 o 
  -8   6   1    13066.94    11364.92     96.24 o 
  -6   6   1     8990.90     9512.28     73.82 o 
  -4   6   1     6312.77     5596.21     55.61 o 
  -2   6   1     2493.31     2952.07     46.05 o 
   0   6   1     2544.34     2658.41     43.49 o 
   2   6   1     7414.88     8047.49     62.03 o 
   4   6   1       13.41      136.64     37.24 o 
   6   6   1      127.74       27.22     38.68 o 
   8   6   1     2694.35     2657.39     53.64 o 
  10   6   1     1014.00      879.55     40.85 o 
  12   6   1       53.11       24.10     43.11 o 
  14   6   1     4795.90     4885.03     67.73 o 
  16   6   1        0.40       69.57     51.81 o 
  18   6   1      403.72      341.10     41.06 o 
  20   6   1      592.55      597.37     44.52 o 
  22   6   1     2298.98     2262.01     56.49 o 
  24   6   1     1518.37     1540.54     58.41 o 
  26   6   1      174.98      132.95     59.04 o 
 -27   7   1        0.18      -49.34     63.09 o 
 -25   7   1       18.38       20.98     47.92 o 
 -23   7   1     2248.27     2326.59     69.07 o 
 -21   7   1       61.31      100.20     49.09 o 
 -19   7   1      100.63      113.36     46.75 o 
 -17   7   1       31.83       15.55     41.77 o 
 -15   7   1     3101.68     3464.55     63.14 o 
 -13   7   1     2895.81     2766.92     53.21 o 
 -11   7   1      557.31      386.63     45.62 o 
  -9   7   1     5626.94     7018.59    101.41 o 
  -7   7   1     6554.89     5921.19     60.35 o 
  -5   7   1       30.71       53.75     34.95 o 
  -3   7   1       57.30       -2.62     38.22 o 
  -1   7   1     1298.37     1637.84     47.52 o 
   1   7   1     4196.54     4042.68     65.46 o 
   3   7   1     4383.23     4274.99     51.33 o 
   5   7   1        5.43       42.16     47.71 o 
   7   7   1      162.94      227.06     41.13 o 
   9   7   1      732.90      767.71     45.60 o 
  11   7   1     2209.43     2333.54     44.62 o 
  13   7   1       75.39       17.80     40.24 o 
  15   7   1      755.57      803.83     39.07 o 
  17   7   1     1234.43     1489.89     50.00 o 
  19   7   1     1373.37     1155.23     45.57 o 
  21   7   1      365.68      438.29     46.41 o 
  23   7   1      946.18      787.67     45.93 o 
  25   7   1       49.29      108.51     67.37 o 
 -24   8   1     1205.17     1434.84     78.17 o 
 -22   8   1     3392.09     3227.68     64.00 o 
 -20   8   1      309.16      303.75     46.71 o 
 -18   8   1       33.13       79.33     48.09 o 
 -16   8   1       36.50        8.09     38.94 o 
 -14   8   1      433.10      400.36     43.63 o 
 -12   8   1      312.41      237.06     43.09 o 
 -10   8   1     3022.57     3043.09     57.04 o 
  -8   8   1     1578.97     1777.72     48.42 o 
  -6   8   1     5411.31     5595.14     53.50 o 
  -4   8   1     3214.33     3470.43     63.48 o 
  -2   8   1     1183.46     1335.97     51.52 o 
   0   8   1     1874.66     1768.84     45.59 o 
   2   8   1        5.37       20.14     43.12 o 
   4   8   1     2969.10     3062.95     49.71 o 
   6   8   1      616.31      447.72     48.23 o 
   8   8   1       31.07      117.62     44.03 o 
  10   8   1     2031.92     2108.65     49.82 o 
  12   8   1      363.14      188.89     42.85 o 
  14   8   1      834.31      569.48     38.43 o 
  16   8   1     2893.48     2802.96     63.97 o 
  18   8   1      141.54      130.52     53.53 o 
  20   8   1     3080.91     3079.00    113.43 o 
  22   8   1       98.94      153.59     53.37 o 
  24   8   1     2528.66     2756.20     83.93 o 
 -23   9   1     1408.95     1335.65     61.84 o 
 -21   9   1       54.74      196.42     48.44 o 
 -19   9   1      984.16     1076.58     48.22 o 
 -17   9   1     2150.98     2608.74     71.94 o 
 -15   9   1      388.96      616.30     50.77 o 
 -13   9   1      756.51      691.76     48.10 o 
 -11   9   1     2358.88     2336.13     57.66 o 
  -9   9   1    13175.90    13515.63    130.89 o 
  -7   9   1      544.40      641.43     44.59 o 
  -5   9   1     6051.90     6546.03    130.62 o 
  -3   9   1    10558.66    10588.73    100.06 o 
  -1   9   1      723.94      775.89     49.29 o 
   1   9   1     7800.19     7941.57    109.29 o 
   3   9   1     5765.81     5691.31     73.56 o 
   5   9   1       13.23       39.02     42.23 o 
   7   9   1      438.17      554.11     44.65 o 
   9   9   1        0.22       16.20     36.63 o 
  11   9   1       83.94       64.80     38.56 o 
  13   9   1     3489.69     3733.47     94.22 o 
  15   9   1      830.99      906.93     51.93 o 
  17   9   1      649.47      734.70     51.30 o 
  19   9   1       49.82      119.60     52.30 o 
  21   9   1      862.84     1176.23     47.90 o 
 -20  10   1     1559.20     1495.55     53.90 o 
 -18  10   1      971.17      955.28     45.02 o 
 -16  10   1     5786.58     5581.77    133.47 o 
 -14  10   1     1416.01     1508.38     59.01 o 
 -12  10   1     2175.11     1999.75     51.93 o 
 -10  10   1     3065.67     2880.08     51.16 o 
  -8  10   1     1064.16      800.34     38.66 o 
  -6  10   1     1056.45      988.35     62.22 o 
  -4  10   1      829.95      870.36     43.89 o 
  -2  10   1     2768.58     2831.52     60.78 o 
   0  10   1    13359.89    13115.99     97.19 o 
   2  10   1     1632.65     1632.16     60.09 o 
   4  10   1     3505.30     3116.12     51.29 o 
   6  10   1     1378.61     1544.33     43.86 o 
   8  10   1     1723.98     1865.27     56.13 o 
  10  10   1      331.45      428.76     49.47 o 
  12  10   1     2272.28     2602.58     56.65 o 
  14  10   1     6047.34     5989.72    170.02 o 
  16  10   1      330.24      394.51     54.08 o 
  18  10   1      291.12      307.12     45.01 o 
 -17  11   1     1095.78      945.19     52.69 o 
 -15  11   1     1525.02     1324.05     49.58 o 
 -13  11   1       14.27      -13.22     47.76 o 
 -11  11   1        4.94       56.36     48.14 o 
  -9  11   1     2704.16     2631.90     61.98 o 
  -7  11   1     1002.55     1013.11     74.39 o 
  -5  11   1      994.47     1183.07     52.47 o 
  -3  11   1     1975.79     2083.45     59.50 o 
  -1  11   1     2262.92     2091.86     66.63 o 
   1  11   1     1430.97     1361.71     53.06 o 
   3  11   1      410.71      546.84     44.38 o 
   5  11   1      439.15      599.95     55.48 o 
   7  11   1     4885.45     4912.13     66.76 o 
   9  11   1       19.79       -4.97     47.88 o 
  11  11   1     4495.86     4216.16     55.59 o 
  13  11   1     3932.08     3864.60     92.14 o 
  15  11   1       10.69       -6.07     47.81 o 
 -14  12   1        0.20      -14.60     98.04 o 
 -12  12   1      889.45      895.14     56.73 o 
 -10  12   1     1255.61     1182.00     95.93 o 
  -8  12   1     1052.77     1305.20     56.81 o 
  -6  12   1     3236.30     2992.72     86.42 o 
  -4  12   1      410.24      333.05     49.18 o 
  -2  12   1      226.86      254.39     59.76 o 
   0  12   1     1076.11     1234.21     48.28 o 
   2  12   1     2414.87     2416.90     65.79 o 
   4  12   1     2767.93     2409.64     53.38 o 
   6  12   1      581.15      566.31     50.04 o 
   8  12   1      302.07      239.39     59.12 o 
  10  12   1     1365.52     1230.91     66.15 o 
  12  12   1      398.55      552.29     72.15 o 
  -5  13   1       15.86       11.48     57.13 o 
  -3  13   1     1553.73     1558.35     62.21 o 
  -1  13   1        4.55      -17.18     57.58 o 
   1  13   1     3197.52     3555.09     86.51 o 
   3  13   1      512.33      562.77     59.41 o 
   5  13   1      589.59      783.01     73.20 o 
 -32   0   2     9023.83     8618.49    210.78 o 
 -30   0   2       22.38      122.94     52.10 o 
 -28   0   2     7029.17     7033.01    124.31 o 
 -26   0   2    12012.40    12503.90    212.91 o 
 -24   0   2     2063.14     2274.90     70.85 o 
 -22   0   2     1437.34     1373.42     78.89 o 
 -20   0   2     7590.73     7711.37    125.86 o 
 -18   0   2    11042.76    11555.87    201.16 o 
 -16   0   2    26692.57    24489.04    638.82 o 
 -14   0   2     4585.87     4318.01    141.23 o 
 -12   0   2    54959.97    52366.98    410.38 o 
 -10   0   2    52820.80    58629.71    407.16 o 
  -4   0   2     6561.71     3934.04    187.09 o 
   6   0   2    33174.66    32815.20    340.23 o 
   8   0   2    36151.52    31471.76    358.37 o 
  10   0   2     3022.35     2934.35     87.42 o 
  12   0   2      903.26     1228.09     62.21 o 
  14   0   2    31539.21    29516.04    275.84 o 
  16   0   2      643.34      676.94     62.16 o 
  18   0   2    21419.18    21233.87    206.54 o 
  20   0   2       96.81      146.87     52.81 o 
  22   0   2     3984.28     4067.58     77.91 o 
  24   0   2     4431.76     4549.09    178.26 o 
  26   0   2     1619.29     1698.83     77.83 o 
  28   0   2     9625.30     9575.03    152.14 o 
  30   0   2     5010.24     5184.43     96.35 o 
 -31   1   2     2314.25     2226.37     57.51 o 
 -29   1   2    15259.82    15643.73     94.97 o 
 -27   1   2       13.04       19.86     40.27 o 
 -25   1   2    19124.34    19328.35    156.88 o 
 -23   1   2       88.22      169.40     39.01 o 
 -21   1   2     4949.28     4703.15     55.14 o 
 -19   1   2    17820.94    18298.00    180.93 o 
 -17   1   2     1772.85     1360.01     34.37 o 
 -15   1   2    10057.52    11408.58     99.20 o 
 -13   1   2     4229.06     3027.42     55.59 o 
 -11   1   2    14643.11    15685.71    147.00 o 
  -9   1   2    22691.63    19315.56    163.42 o 
  -7   1   2       13.53       64.26     52.95 o 
  -1   1   2     4432.65     2466.65     94.61 o 
   3   1   2    17551.67    21650.08    226.60 o 
   5   1   2    64229.17    67224.01    665.30 o 
   7   1   2    30200.67    32888.65    268.46 o 
   9   1   2     3255.48     3602.70     64.28 o 
  11   1   2    47448.90    48341.53    185.58 o 
  13   1   2    16735.21    15593.31    168.83 o 
  15   1   2    16200.21    16560.22    113.26 o 
  17   1   2    46176.29    46125.24    424.45 o 
  19   1   2     9678.14     9286.26    143.47 o 
  21   1   2     1125.14     1307.55     55.03 o 
  23   1   2    11647.51    11962.70    128.87 o 
  25   1   2     9348.98    10075.26    160.57 o 
  27   1   2     9856.30     9763.58    150.79 o 
  29   1   2     1926.46     1960.76     61.03 o 
 -30   2   2     1387.71     1370.59     56.99 o 
 -28   2   2     1140.02     1406.52     63.10 o 
 -26   2   2    10548.92    11141.23     94.10 o 
 -24   2   2     4543.36     5010.16     81.03 o 
 -22   2   2     6954.44     6720.11     87.30 o 
 -20   2   2     5536.76     5379.86     57.39 o 
 -18   2   2     8419.37     7809.47     64.55 o 
 -16   2   2    20275.55    20184.38    255.63 o 
 -14   2   2    37194.42    39098.21    376.65 o 
 -12   2   2    15445.99    13162.47    127.14 o 
 -10   2   2     9869.80     9450.18     86.06 o 
  -8   2   2    32643.34    32755.81    155.44 o 
  -6   2   2    54806.83    51344.56    387.10 o 
  -4   2   2    79603.23    94781.87    576.12 o 
   0   2   2      743.69     1146.19     80.80 o 
   2   2   2    85228.63    87455.02    496.98 o 
   4   2   2   110230.99   111514.36   1952.10 o 
   6   2   2     3168.60     3836.64     71.94 o 
   8   2   2   135759.63   149209.17   2379.52 o 
  10   2   2     8623.57     7229.28     64.22 o 
  12   2   2     5495.20     4821.97     52.28 o 
  14   2   2    28982.55    28018.96    397.45 o 
  16   2   2        0.01       35.71     39.52 o 
  18   2   2     5883.05     6002.96     63.94 o 
  20   2   2     5829.90     6031.51     56.68 o 
  22   2   2      690.60      857.09     40.95 o 
  24   2   2    18891.17    19174.25    338.63 o 
  26   2   2     1243.63     1205.47     49.34 o 
  28   2   2     4566.31     4722.59     77.90 o 
 -31   3   2     2355.59     2120.84     64.63 o 
 -29   3   2     7347.36     7607.79    198.30 o 
 -27   3   2        4.14       39.05     59.39 o 
 -25   3   2     9789.22    10816.36     75.27 o 
 -23   3   2     3820.55     3814.02     59.13 o 
 -21   3   2     3211.90     3521.46     61.62 o 
 -19   3   2    22018.28    22860.63    241.39 o 
 -17   3   2      227.22      243.60     43.58 o 
 -15   3   2    65860.56    68350.63   1245.17 o 
 -13   3   2      895.30      753.35     41.55 o 
 -11   3   2    82342.04    85536.16    807.21 o 
  -9   3   2    22313.99    22313.05    167.30 o 
  -7   3   2     7303.19     7383.80    105.54 o 
  -5   3   2     6378.74     6653.00     89.30 o 
  -3   3   2     5108.18     3007.67     94.14 o 
  -1   3   2   102893.56   110781.88    294.61 o 
   1   3   2    38392.90    39459.43    426.15 o 
   3   3   2     9861.67     9409.72     83.71 o 
   5   3   2     9320.86     9796.07    182.15 o 
   7   3   2   117653.24   116824.84   1112.18 o 
   9   3   2     1080.10      752.67     48.97 o 
  11   3   2    59543.63    55394.20    394.23 o 
  13   3   2        9.69       11.76     38.72 o 
  15   3   2    15575.35    16274.62    181.58 o 
  17   3   2    23066.05    24037.76     98.00 o 
  19   3   2      297.66      371.08     53.40 o 
  21   3   2    18170.59    19010.07    284.87 o 
  23   3   2     1345.43     1111.62     48.98 o 
  25   3   2     6727.92     6420.72    100.01 o 
  27   3   2     5996.09     5688.99    144.75 o 
  29   3   2      100.61      166.09     62.61 o 
 -30   4   2        1.18        0.03     52.67 o 
 -28   4   2    10264.24    11057.24    163.97 o 
 -26   4   2     8093.90     7519.19     72.71 o 
 -24   4   2     3922.16     3908.44     54.81 o 
 -22   4   2    12552.16    12710.46     89.40 o 
 -20   4   2     2073.00     2595.78     54.70 o 
 -18   4   2     7856.21     8153.91     69.83 o 
 -16   4   2    23793.49    24164.70    188.85 o 
 -14   4   2      308.03      305.75     33.80 o 
 -12   4   2    65721.99    65234.27    509.80 o 
 -10   4   2      463.91      638.89     46.58 o 
  -8   4   2    23062.72    21501.30    213.03 o 
  -6   4   2    39910.52    37742.50    454.62 o 
  -4   4   2    11109.02    10349.45     78.90 o 
  -2   4   2   111268.57   112948.84   1021.52 o 
   0   4   2    12776.11    13484.65    245.06 o 
   2   4   2    50633.36    46909.17    393.29 o 
   4   4   2    18467.12    18809.12    307.36 o 
   6   4   2     7971.48     7781.53    110.38 o 
   8   4   2    27666.03    25652.38    465.44 o 
  10   4   2    38406.99    38681.71    605.79 o 
  12   4   2    26048.37    25373.11    232.50 o 
  14   4   2    35820.81    36973.01    527.59 o 
  16   4   2     1410.01     1466.85     47.31 o 
  18   4   2    27375.52    27565.22    373.25 o 
  20   4   2     5515.27     5963.56     53.72 o 
  22   4   2     9088.87     8744.64    142.02 o 
  24   4   2    11063.67    12195.58    132.09 o 
  26   4   2      287.37      381.76     53.96 o 
  28   4   2     3976.98     4070.45    125.79 o 
 -29   5   2     2859.58     2764.93     66.48 o 
 -27   5   2      120.01       74.42     48.23 o 
 -25   5   2    13358.13    13734.92    136.90 o 
 -23   5   2     2682.35     3045.23     58.70 o 
 -21   5   2     3750.82     4441.27     70.87 o 
 -19   5   2    24386.38    25237.08    240.09 o 
 -17   5   2     1567.14     1693.58     48.86 o 
 -15   5   2    20607.76    21723.39    235.56 o 
 -13   5   2    19689.13    20108.86    228.91 o 
 -11   5   2     5359.09     5199.49     59.66 o 
  -9   5   2    41945.89    43301.07    741.80 o 
  -7   5   2     2381.27     2882.51     56.78 o 
  -5   5   2    29843.26    29256.62    214.71 o 
  -3   5   2    30849.38    28581.53    353.61 o 
  -1   5   2    19057.81    16789.26    130.63 o 
   1   5   2    30696.62    27411.20    337.84 o 
   3   5   2      103.77      109.32     41.96 o 
   5   5   2    60101.57    60517.75    181.57 o 
   7   5   2    13836.31    12609.23    179.02 o 
   9   5   2    22530.99    22223.29    340.28 o 
  11   5   2    23115.26    24158.55    224.95 o 
  13   5   2     3217.13     3161.77     52.43 o 
  15   5   2    12116.38    13135.21    202.74 o 
  17   5   2    13310.00    13137.33    176.43 o 
  19   5   2      107.58      157.50     46.81 o 
  21   5   2     6636.74     6873.73    111.88 o 
  23   5   2     2095.18     1594.47     58.47 o 
  25   5   2     2557.25     2250.78     59.55 o 
  27   5   2     5288.19     5370.48     68.73 o 
 -28   6   2     5513.87     5681.11    149.49 o 
 -26   6   2     3053.07     3118.41     58.64 o 
 -24   6   2     2412.42     2781.19     66.94 o 
 -22   6   2    12384.22    12628.83    289.11 o 
 -20   6   2     2012.52     1735.07     51.49 o 
 -18   6   2    15944.40    17313.80    209.32 o 
 -16   6   2     5066.95     4292.21     48.86 o 
 -14   6   2       80.69      162.11     40.67 o 
 -12   6   2    24727.57    24556.93     96.20 o 
 -10   6   2     3284.75     3200.21     52.34 o 
  -8   6   2    10000.40     9022.56     66.25 o 
  -6   6   2    29097.65    29661.32    320.64 o 
  -4   6   2     6901.64     6368.93     69.67 o 
  -2   6   2     9961.22    10032.62     69.43 o 
   0   6   2    11630.83    10524.66    128.87 o 
   2   6   2     1189.79     1029.24     44.15 o 
   4   6   2    29241.97    27460.72    322.16 o 
   6   6   2      343.62      294.16     35.87 o 
   8   6   2    12553.18    11658.97    115.20 o 
  10   6   2     4985.74     4596.38     65.77 o 
  12   6   2     5555.04     4910.09     63.75 o 
  14   6   2    20783.08    21309.50    120.13 o 
  16   6   2     3132.04     3411.95     55.46 o 
  18   6   2    29369.84    29805.75    469.35 o 
  20   6   2     8990.62     9309.64    141.45 o 
  22   6   2      103.17      134.74     54.12 o 
  24   6   2     8694.88     9845.80     82.62 o 
  26   6   2      716.28      646.00     58.97 o 
 -27   7   2      150.63      234.86     63.07 o 
 -25   7   2     7618.38     6643.44    131.89 o 
 -23   7   2      679.60     1119.09     62.16 o 
 -21   7   2     5312.35     5809.87     65.27 o 
 -19   7   2    13147.46    12838.79    231.37 o 
 -17   7   2     1888.76     2288.82     55.63 o 
 -15   7   2     5104.94     5381.70     58.26 o 
 -13   7   2    14760.17    15746.52    157.32 o 
 -11   7   2     2052.88     1865.24     49.71 o 
  -9   7   2    36287.12    36939.08    200.27 o 
  -7   7   2     2166.05     2116.91     58.97 o 
  -5   7   2    28492.68    27592.40    310.93 o 
  -3   7   2    15330.81    15254.73    189.20 o 
  -1   7   2     8258.29     7534.37     77.30 o 
   1   7   2    24069.49    23949.47     87.83 o 
   3   7   2      476.50      455.43     36.24 o 
   5   7   2    21517.40    22702.76    146.54 o 
   7   7   2    12566.15    12453.52    203.42 o 
   9   7   2     2690.78     2596.55     50.83 o 
  11   7   2     5317.15     5625.30     57.69 o 
  13   7   2     9511.41     9141.79    171.94 o 
  15   7   2     6224.43     6431.11    112.63 o 
  17   7   2     9546.51     9631.80     87.22 o 
  19   7   2     2056.42     1981.16     70.62 o 
  21   7   2    10353.00    10850.98    127.96 o 
  23   7   2     6023.39     5404.87    111.57 o 
  25   7   2     1166.20      998.19     72.17 o 
 -24   8   2     4044.05     4155.40     84.71 o 
 -22   8   2    14761.07    15076.82    282.12 o 
 -20   8   2      319.75      334.32     46.19 o 
 -18   8   2    21584.83    22392.23    347.91 o 
 -16   8   2    16143.73    14945.44    154.76 o 
 -14   8   2      453.16      419.21     43.42 o 
 -12   8   2     1471.22     1268.11     46.84 o 
 -10   8   2     8081.51     8475.11     77.10 o 
  -8   8   2     6146.60     6508.86     91.36 o 
  -6   8   2     3043.50     2446.99     46.97 o 
  -4   8   2      504.58      502.52     45.00 o 
  -2   8   2    14284.58    14230.97    106.91 o 
   0   8   2    19989.24    19387.67     82.21 o 
   2   8   2     4325.18     4047.67     54.29 o 
   4   8   2    26891.16    27556.77    280.83 o 
   6   8   2      176.65      128.36     40.11 o 
   8   8   2    34328.46    36033.96    325.85 o 
  10   8   2      146.18      204.12     57.03 o 
  12   8   2      992.26      797.36     47.99 o 
  14   8   2     9553.26    10360.99    197.29 o 
  16   8   2       63.01       68.83     49.90 o 
  18   8   2     6299.81     6608.90    127.63 o 
  20   8   2     1926.68     2056.86     89.66 o 
  22   8   2      211.71      203.83     52.90 o 
 -23   9   2     3891.54     3960.02     80.04 o 
 -21   9   2     1466.11     1367.26     49.95 o 
 -19   9   2     5424.62     5678.15     94.95 o 
 -17   9   2     1427.87     1548.82     64.50 o 
 -15   9   2    16676.42    16473.68    114.56 o 
 -13   9   2     1063.14     1186.47     45.96 o 
 -11   9   2     3718.31     3859.07     85.93 o 
  -9   9   2    24542.18    24977.72    282.38 o 
  -7   9   2        2.54      -21.97     42.82 o 
  -5   9   2     8073.18     8913.16    148.83 o 
  -3   9   2     8010.61     7580.81     77.30 o 
  -1   9   2     1005.35     1108.72     42.72 o 
   1   9   2    11170.19    11620.89    155.14 o 
   3   9   2     3722.11     3489.30     52.65 o 
   5   9   2     2815.56     3125.27     51.05 o 
   7   9   2    17067.56    16357.38     89.92 o 
   9   9   2    10342.46    10507.53    178.36 o 
  11   9   2     3613.78     3700.90     47.25 o 
  13   9   2        6.30        1.39     44.34 o 
  15   9   2    10482.23    10233.68     98.91 o 
  17   9   2     4675.47     4682.84    199.45 o 
  19   9   2      780.17      764.97     51.55 o 
  21   9   2     2875.16     2935.13     76.05 o 
 -20  10   2      361.33      460.20     51.01 o 
 -18  10   2     3720.46     3718.85     52.94 o 
 -16  10   2     3373.76     3875.04     63.76 o 
 -14  10   2      896.52     1450.77     58.04 o 
 -12  10   2    11733.23    11030.14    128.03 o 
 -10  10   2     2635.18     2532.60     44.48 o 
  -8  10   2     5924.69     6057.99    170.81 o 
  -6  10   2    12122.33    11619.84    117.10 o 
  -4  10   2      333.80      263.57     51.46 o 
  -2  10   2     8761.87     9206.78    139.72 o 
   0  10   2     2538.72     2291.91     46.14 o 
   2  10   2     1661.17     1536.44     40.91 o 
   4  10   2     4283.40     3991.98     56.33 o 
   6  10   2      809.28      922.27     48.47 o 
   8  10   2    13513.47    13644.71     76.56 o 
  10  10   2     1596.21     1841.99     83.67 o 
  12  10   2     6887.24     6646.31    108.69 o 
  14  10   2     8194.02     8975.64    178.83 o 
  16  10   2      392.89      268.77     48.71 o 
  18  10   2     5030.97     4850.83    155.50 o 
 -17  11   2      988.56      955.92     74.20 o 
 -15  11   2     3426.63     3177.22     53.09 o 
 -13  11   2     1650.82     1680.10     86.68 o 
 -11  11   2     2278.76     2565.25     62.48 o 
  -9  11   2     9628.57     9044.31    204.80 o 
  -7  11   2     1127.45     1415.19     58.49 o 
  -5  11   2     4877.26     5163.43    131.00 o 
  -3  11   2     2492.52     2912.06     61.94 o 
  -1  11   2      402.09      545.27     61.56 o 
   1  11   2     3720.14     3926.59     85.82 o 
   3  11   2      248.75      192.20     68.01 o 
   5  11   2     4884.85     4792.49     98.68 o 
   7  11   2     8170.32     9020.16    126.79 o 
   9  11   2     1552.61     1414.62     49.37 o 
  11  11   2     4482.77     4632.97     59.77 o 
  13  11   2      968.56      717.67     46.80 o 
  15  11   2      180.68      178.47     49.39 o 
 -14  12   2      414.91      397.55    142.76 o 
 -12  12   2     8157.10     8415.84     83.98 o 
 -10  12   2     1945.41     1670.88     58.41 o 
  -8  12   2     4120.43     4199.11     79.96 o 
  -6  12   2     4713.39     4618.89     66.33 o 
  -4  12   2      184.95      185.49     48.68 o 
  -2  12   2     8523.66     8690.32     97.48 o 
   0  12   2     1439.78     1361.60     46.58 o 
   2  12   2     3126.94     3151.18     66.90 o 
   4  12   2     2958.34     3199.76     87.14 o 
   6  12   2       95.64       52.69     52.73 o 
   8  12   2     3312.55     3149.08    189.11 o 
  10  12   2      551.16      438.45     54.64 o 
  12  12   2       57.03       57.85     49.21 o 
  -7  13   2        7.97       22.44     99.12 o 
  -5  13   2     4599.82     4500.66    149.70 o 
  -3  13   2     2451.47     2384.66     65.08 o 
  -1  13   2      209.52      232.49     54.11 o 
   1  13   2     4638.92     4744.35    132.76 o 
   3  13   2       16.09       12.54     57.16 o 
   5  13   2     3434.67     3184.73    121.09 o 
 -31   1   3      217.83      266.68     49.39 o 
 -29   1   3      107.53       54.52     53.33 o 
 -27   1   3      552.78      481.68     61.78 o 
 -25   1   3     1179.69     1167.01     45.48 o 
 -23   1   3     3745.29     3749.36     55.11 o 
 -21   1   3      387.58      309.94     44.50 o 
 -19   1   3     4125.48     3950.71     58.01 o 
 -17   1   3        9.94       26.14     29.15 o 
 -15   1   3     1019.75      942.79     42.07 o 
 -13   1   3    17678.56    17770.40    179.77 o 
 -11   1   3     2169.12     2342.43     59.70 o 
  -9   1   3     2121.28     2555.00     69.02 o 
  -7   1   3    11376.90    10781.11    179.67 o 
  -5   1   3    11093.24     8433.18    184.61 o 
  -3   1   3    14605.44    14670.47    168.08 o 
  -1   1   3     3738.91     2658.72     93.26 o 
   1   1   3    47753.44    51578.61    698.16 o 
   3   1   3    17715.63    14508.21    116.71 o 
   5   1   3    57379.84    58408.93   1047.27 o 
   7   1   3     1024.48      648.00     43.27 o 
   9   1   3     4065.00     3294.66     55.45 o 
  11   1   3     2704.89     2483.70     49.25 o 
  13   1   3      178.47      103.05     36.49 o 
  15   1   3       17.80       16.70     34.77 o 
  17   1   3     6211.75     6468.67    103.78 o 
  19   1   3      514.18      593.51     48.53 o 
  21   1   3       50.83       74.24     39.39 o 
  23   1   3      657.29      471.82     51.86 o 
  25   1   3      243.30      419.40     54.42 o 
  27   1   3     1062.27     1003.58     42.96 o 
  29   1   3       68.28      103.82     49.49 o 
 -32   2   3      498.69      599.98     58.90 o 
 -30   2   3      392.71      346.02     49.09 o 
 -28   2   3      443.50      569.64     51.47 o 
 -26   2   3     9887.35    10080.84     69.85 o 
 -24   2   3     3684.68     3714.46     54.76 o 
 -22   2   3      367.04      256.21     47.86 o 
 -20   2   3        4.37        1.75     43.50 o 
 -18   2   3     1274.81     1415.78     53.66 o 
 -16   2   3    18227.04    17102.79    138.96 o 
 -14   2   3    15508.80    18802.96    127.52 o 
 -12   2   3     5599.51     5052.23     67.42 o 
 -10   2   3      732.47      209.37     48.41 o 
  -8   2   3      633.38      525.07     52.89 o 
  -6   2   3    49581.46    46938.03    475.33 o 
  -4   2   3     5611.80     3962.13     89.09 o 
   0   2   3      409.36      336.51     65.26 o 
   2   2   3     2463.79     3381.79     69.44 o 
   4   2   3     6359.76     7187.19    141.71 o 
   6   2   3     1932.06     2913.32     52.75 o 
   8   2   3      108.18       14.36     40.97 o 
  10   2   3     6395.00     7685.33    101.37 o 
  12   2   3     1509.61     1096.40     38.48 o 
  14   2   3     1734.48     1852.76     40.50 o 
  16   2   3      372.66      367.72     36.24 o 
  18   2   3     7337.58     7403.07     58.89 o 
  20   2   3     2105.97     1867.49     41.65 o 
  22   2   3      826.14      812.17     40.73 o 
  24   2   3      544.58      781.07     52.22 o 
  26   2   3       72.63       39.09     44.24 o 
  28   2   3      135.66       57.66     47.80 o 
 -31   3   3        5.37        2.41     69.80 o 
 -29   3   3       17.77       33.48     47.80 o 
 -27   3   3      160.70      136.68     55.87 o 
 -25   3   3     2678.43     2450.60     50.34 o 
 -23   3   3      300.76      224.42     46.35 o 
 -21   3   3     9509.92     9568.53     86.55 o 
 -19   3   3     1241.07     1134.14     56.39 o 
 -17   3   3        0.04      -20.40     53.23 o 
 -15   3   3      422.41      409.43     35.96 o 
 -13   3   3     1746.55     1796.88     50.16 o 
 -11   3   3     1863.33     1948.59     51.77 o 
  -9   3   3     5134.55     5397.44     73.18 o 
  -7   3   3     2876.84     2582.48     60.43 o 
  -5   3   3     1876.79     1572.36     58.34 o 
  -3   3   3    49619.05    51747.15    506.34 o 
  -1   3   3    79812.34    89925.50    920.72 o 
   1   3   3    10157.78     9462.51    109.37 o 
   3   3   3      308.19       50.83     44.29 o 
   5   3   3    11094.56    12163.89    102.35 o 
   7   3   3     6438.57     7220.19     69.55 o 
   9   3   3    29096.02    34435.77    625.48 o 
  11   3   3      883.79      637.32     44.32 o 
  13   3   3      132.72      312.72     43.33 o 
  15   3   3     1341.91     1517.68     57.12 o 
  17   3   3     4096.19     3947.68     88.83 o 
  19   3   3     2321.14     2118.40     57.95 o 
  21   3   3      610.38      529.18     44.30 o 
  23   3   3      568.22      609.76     46.32 o 
  25   3   3      106.19      209.87     45.40 o 
  27   3   3     1065.14     1062.24     51.87 o 
 -30   4   3      294.21      205.96     62.63 o 
 -28   4   3       46.52        4.62     54.10 o 
 -26   4   3       31.72        9.94     49.19 o 
 -24   4   3      908.26     1011.44     45.36 o 
 -22   4   3     1950.34     1791.69     53.34 o 
 -20   4   3      766.31      749.36     49.93 o 
 -18   4   3     5456.71     5349.59     57.75 o 
 -16   4   3      169.47      131.98     53.65 o 
 -14   4   3      100.94      105.74     31.14 o 
 -12   4   3    11996.99    11509.73    125.67 o 
 -10   4   3     2711.77     2927.02     52.90 o 
  -8   4   3    17348.96    17827.87    123.44 o 
  -6   4   3     4344.63     3780.21     56.57 o 
  -4   4   3       29.51       99.90     40.61 o 
  -2   4   3    13487.18    15507.37    211.18 o 
   0   4   3     1065.81      734.61     44.00 o 
   2   4   3      118.67       45.21     54.43 o 
   4   4   3    18143.08    19366.19    304.32 o 
   6   4   3     1976.77     1831.71     49.31 o 
   8   4   3     6541.13     6974.66     57.01 o 
  10   4   3     3285.09     3181.73     48.03 o 
  12   4   3     1854.22     1848.80     45.37 o 
  14   4   3       31.91       44.66     47.88 o 
  16   4   3     2346.14     2167.44     49.09 o 
  18   4   3     3626.51     3734.11     72.60 o 
  20   4   3      477.56      384.70     46.48 o 
  22   4   3      846.25      841.80     44.54 o 
  24   4   3      120.32      143.25     49.18 o 
  26   4   3      998.87     1030.29     51.80 o 
  28   4   3       36.45       43.63     70.36 o 
 -29   5   3        0.23       -0.98     58.47 o 
 -27   5   3     2313.91     2255.83     65.62 o 
 -25   5   3      297.41      453.55     62.32 o 
 -23   5   3     1068.17     1057.17     45.29 o 
 -21   5   3     8563.15     9013.37    127.96 o 
 -19   5   3     6599.99     6686.33    144.42 o 
 -17   5   3     2739.24     2949.74     49.90 o 
 -15   5   3      516.15      275.52     39.09 o 
 -13   5   3     2146.12     1774.71     45.59 o 
 -11   5   3     6337.21     7104.19     91.36 o 
  -9   5   3     3815.94     3210.70     56.30 o 
  -7   5   3      533.59      599.18     45.55 o 
  -5   5   3     4445.16     4144.59     53.90 o 
  -3   5   3    18577.61    18242.95    159.92 o 
  -1   5   3    19843.84    18925.51    208.30 o 
   1   5   3     2377.99     2143.69     57.30 o 
   3   5   3      769.34      535.98     51.50 o 
   5   5   3    27901.06    27507.68    268.74 o 
   7   5   3    10774.70    11214.77    135.21 o 
   9   5   3    10700.79    10901.12    148.87 o 
  11   5   3        6.36        3.20     40.57 o 
  13   5   3       19.89      -39.87     39.87 o 
  15   5   3      684.06      802.18     45.45 o 
  17   5   3       83.85      130.50     52.73 o 
  19   5   3     2126.87     2438.90     52.84 o 
  21   5   3      799.01      808.97     47.84 o 
  23   5   3     2651.70     2763.87     85.09 o 
  25   5   3     1560.68     1095.21     56.67 o 
  27   5   3      300.88      375.66     53.50 o 
 -28   6   3     1495.59     1386.31     60.83 o 
 -26   6   3       62.78       52.86     58.05 o 
 -24   6   3      722.41      731.35     55.46 o 
 -22   6   3      828.38      729.56     48.01 o 
 -20   6   3     1896.78     1748.15     47.76 o 
 -18   6   3     7863.78     8116.31     64.28 o 
 -16   6   3     3769.91     3501.05     49.26 o 
 -14   6   3     2328.46     2303.72     59.02 o 
 -12   6   3     4436.47     4428.14     61.23 o 
 -10   6   3     1371.48     1662.66     44.72 o 
  -8   6   3    15742.11    15435.11    188.91 o 
  -6   6   3    25651.33    26652.10    294.46 o 
  -4   6   3     2847.53     2787.13     51.97 o 
  -2   6   3      127.54      328.59     41.74 o 
   0   6   3     2500.87     2488.75     49.02 o 
   2   6   3      805.11      885.68     37.51 o 
   4   6   3      154.96       87.03     35.56 o 
   6   6   3     1657.52     1577.60     44.14 o 
   8   6   3        9.22      -16.09     47.15 o 
  10   6   3     2669.18     2733.01     44.58 o 
  12   6   3      103.47       67.52     47.39 o 
  14   6   3     1718.98     1453.77     55.74 o 
  16   6   3      118.92      119.35     46.85 o 
  18   6   3     4383.58     4445.73     59.19 o 
  20   6   3      168.54      242.98     55.07 o 
  22   6   3     2103.76     2003.68     66.10 o 
  24   6   3      105.58      145.28     53.36 o 
  26   6   3      534.63      682.25     74.88 o 
 -27   7   3      276.92      242.56     57.92 o 
 -25   7   3      463.22      589.64     54.64 o 
 -23   7   3       15.37       44.60     58.93 o 
 -21   7   3      322.44      373.16     44.31 o 
 -19   7   3       86.03      158.85     46.20 o 
 -17   7   3      350.36      543.09     40.73 o 
 -15   7   3        4.45      -13.03     43.10 o 
 -13   7   3     5042.02     4733.48     60.54 o 
 -11   7   3    13326.57    13614.10    135.46 o 
  -9   7   3     7573.50     7032.31     63.72 o 
  -7   7   3     3639.11     3547.79     62.66 o 
  -5   7   3    23257.27    21368.10    206.79 o 
  -3   7   3     2462.02     2784.09     45.29 o 
  -1   7   3       19.22       21.79     35.13 o 
   1   7   3     1053.26      865.51     38.28 o 
   3   7   3       98.31       39.61     47.29 o 
   5   7   3     2234.41     2534.62     51.35 o 
   7   7   3      312.09      247.46     44.26 o 
   9   7   3     1988.09     2087.84     53.00 o 
  11   7   3       15.49       -4.42     39.67 o 
  13   7   3        9.52      -22.00     36.62 o 
  15   7   3      269.96      337.66     52.05 o 
  17   7   3     1164.83     1019.01     44.62 o 
  19   7   3     1985.06     1918.53     59.20 o 
  21   7   3     5822.46     5839.77    195.47 o 
  23   7   3       21.26       69.02     47.94 o 
 -26   8   3        3.85       13.70     62.53 o 
 -24   8   3      114.07       36.73     49.15 o 
 -22   8   3        1.39       39.43     48.69 o 
 -20   8   3     1952.25     1959.79     54.62 o 
 -18   8   3     2578.63     2452.66     46.41 o 
 -16   8   3     6526.01     6729.84     84.78 o 
 -14   8   3     1649.25     1727.68     51.93 o 
 -12   8   3    14645.13    14383.23     78.59 o 
 -10   8   3     1802.74     1617.22     48.09 o 
  -8   8   3      723.07      586.97     42.46 o 
  -6   8   3       25.34        9.43     52.96 o 
  -4   8   3     4050.21     4990.75     87.92 o 
  -2   8   3     9811.08     9911.30    166.01 o 
   0   8   3     4036.38     4142.96     54.85 o 
   2   8   3     1568.38     1659.21     52.11 o 
   4   8   3      670.48      434.27     44.40 o 
   6   8   3       38.60       73.66     43.02 o 
   8   8   3     2767.33     2814.85     52.02 o 
  10   8   3     3100.64     3250.23     62.41 o 
  12   8   3      139.28      124.42     34.54 o 
  14   8   3        9.34       33.17     35.66 o 
  16   8   3      975.61     1098.48     69.03 o 
  18   8   3     1788.61     1736.61     68.41 o 
  20   8   3       21.17       24.63     47.30 o 
  22   8   3     1901.97     1734.01     61.27 o 
 -23   9   3      921.80      956.71     72.91 o 
 -21   9   3     2903.56     2852.36     61.01 o 
 -19   9   3        0.95       16.91     53.31 o 
 -17   9   3     2000.47     1919.67     60.01 o 
 -15   9   3     8984.20     9908.45    227.82 o 
 -13   9   3     1968.14     1820.50     62.57 o 
 -11   9   3      859.89      927.79     49.20 o 
  -9   9   3      164.81      113.43     40.14 o 
  -7   9   3      666.81      756.92     41.81 o 
  -5   9   3     2819.49     2336.65     46.79 o 
  -3   9   3     3462.73     3752.35     56.31 o 
  -1   9   3     4299.83     4550.71     58.19 o 
   1   9   3     2326.47     2312.99     53.23 o 
   3   9   3      275.71      383.06     52.63 o 
   5   9   3      106.17      113.49     42.70 o 
   7   9   3     2863.51     2714.21     60.11 o 
   9   9   3     1960.83     1752.08     47.58 o 
  11   9   3       52.79       61.67     44.66 o 
  13   9   3       54.78       86.68     45.38 o 
  15   9   3      406.19      550.65     50.55 o 
  17   9   3       15.47      -43.81     52.62 o 
  19   9   3      471.41      434.76     58.47 o 
  21   9   3     1282.35     1247.53     66.22 o 
 -20  10   3      728.34      699.18     56.50 o 
 -18  10   3     1232.72     1142.92     56.68 o 
 -16  10   3        2.56      -12.31     53.43 o 
 -14  10   3     2928.25     2966.32     95.29 o 
 -12  10   3      736.09      740.40     56.62 o 
 -10  10   3     1959.46     2188.93     48.63 o 
  -8  10   3     1962.17     1622.26     47.69 o 
  -6  10   3      969.49      974.86     48.88 o 
  -4  10   3       23.21       53.30     41.21 o 
  -2  10   3     3682.29     3883.26     68.23 o 
   0  10   3      264.30      224.39     42.16 o 
   2  10   3     5253.52     5313.06     90.74 o 
   4  10   3     1256.76     1226.40     40.10 o 
   6  10   3      629.04      751.93     53.33 o 
   8  10   3     4914.46     5452.82    107.73 o 
  10  10   3      700.08      523.71     55.13 o 
  12  10   3      996.94     1156.49     62.82 o 
  14  10   3       46.31       25.02     44.55 o 
  16  10   3      807.86      781.81     49.68 o 
  18  10   3      719.47      721.50     54.63 o 
 -17  11   3     1346.22     1265.52     60.66 o 
 -15  11   3     1125.01     1088.31     49.53 o 
 -13  11   3       62.47       87.48     52.89 o 
 -11  11   3     3358.60     3622.63     64.02 o 
  -9  11   3     1268.85     1312.84     53.91 o 
  -7  11   3        8.10       26.66     53.98 o 
  -5  11   3     1811.84     1752.86     51.94 o 
  -3  11   3     1319.30     1185.44     52.20 o 
  -1  11   3     3966.99     3796.70     60.15 o 
   1  11   3     1002.53     1123.42     57.01 o 
   3  11   3      108.67      194.28     49.23 o 
   5  11   3     2929.34     3348.59     68.51 o 
   7  11   3     1886.98     1838.97     64.48 o 
   9  11   3     3002.43     3187.06     82.31 o 
  11  11   3     1344.88     1245.04     81.51 o 
  13  11   3      621.74      619.55     43.80 o 
  15  11   3     3061.25     2848.06    131.39 o 
 -14  12   3     1411.76     1305.65     66.66 o 
 -12  12   3      304.16      273.36     70.64 o 
 -10  12   3      112.53      100.60     52.42 o 
  -8  12   3     2901.80     3042.15    118.82 o 
  -6  12   3     1547.78     1504.39     50.05 o 
  -4  12   3        3.54        3.03     53.63 o 
  -2  12   3     2169.33     2376.10    115.65 o 
   0  12   3      107.66      104.86     44.95 o 
   2  12   3     1411.76     1283.56     71.29 o 
   4  12   3     1718.71     1905.81     69.99 o 
   6  12   3      538.67      587.70     71.69 o 
   8  12   3     6646.06     5823.61     85.37 o 
  10  12   3      123.74       85.53     62.71 o 
  -5  13   3      412.52      490.32     72.49 o 
  -3  13   3       43.94       13.20     56.90 o 
  -1  13   3     5161.12     4674.82    211.89 o 
   1  13   3     1764.44     1649.27     87.81 o 
   3  13   3     1493.91     1313.36     54.53 o 
 -32   0   4      986.18      973.48     70.03 o 
 -30   0   4     1263.83     1302.14     63.78 o 
 -28   0   4     7313.93     7635.66    163.66 o 
 -26   0   4       23.68      -11.36     50.25 o 
 -24   0   4     5925.24     5967.74    107.73 o 
 -22   0   4      613.55      722.60     76.93 o 
 -20   0   4     1178.80     1504.85     82.04 o 
 -18   0   4    84801.19    87398.53    284.43 o 
 -16   0   4    20973.54    23104.51    157.62 o 
 -14   0   4    41134.91    37916.47    209.45 o 
 -12   0   4    16258.76    17246.47    330.09 o 
 -10   0   4    31793.69    29781.41    707.67 o 
  -8   0   4    40406.58    41692.70    655.42 o 
  -6   0   4    25931.11    20792.19    530.17 o 
   0   0   4    41926.17    48905.54   1035.76 o 
   2   0   4     1634.47     2114.21     96.73 o 
   4   0   4    40677.55    39516.75   1094.85 o 
   6   0   4    80903.83    84679.88   3277.09 o 
   8   0   4       25.67       97.81     53.30 o 
  10   0   4    32093.65    31729.40    693.45 o 
  12   0   4    34050.77    34254.72    157.73 o 
  14   0   4       12.63       86.23     50.79 o 
  16   0   4    18000.81    19083.91    307.65 o 
  18   0   4     6467.70     6751.18    166.66 o 
  20   0   4     3539.64     2875.09     64.11 o 
  22   0   4    13172.83    13269.03    257.10 o 
  24   0   4      343.00      230.43     69.10 o 
  26   0   4     3274.05     3010.26     80.53 o 
  28   0   4    12702.55    12497.96    175.34 o 
 -31   1   4     9737.40     9545.65     89.52 o 
 -29   1   4       49.13      116.01     48.47 o 
 -27   1   4    17939.10    18260.44    248.66 o 
 -25   1   4     2840.89     2995.72     55.97 o 
 -23   1   4      565.86      709.42     47.78 o 
 -21   1   4    22165.92    22271.77    257.83 o 
 -19   1   4     1269.58     1144.84     51.32 o 
 -17   1   4    21980.87    24260.55    161.76 o 
 -15   1   4    16983.24    16837.95    122.93 o 
 -13   1   4     4140.31     4257.10     66.19 o 
 -11   1   4     1566.34     1186.58     59.39 o 
  -9   1   4      577.09      377.63     57.04 o 
  -5   1   4     8131.44     3553.53    108.50 o 
  -3   1   4        4.12      304.19     77.85 o 
   1   1   4    23437.00    25189.69    196.80 o 
   3   1   4    73908.42    78471.02    753.93 o 
   5   1   4    18719.38    16009.37    151.05 o 
   7   1   4     3545.93     4225.37     58.89 o 
   9   1   4    63839.10    59834.26    247.36 o 
  11   1   4     2800.36     3066.10     49.13 o 
  13   1   4     7910.79     8395.25     60.55 o 
  15   1   4    48896.81    50235.05    377.78 o 
  17   1   4     2760.40     3065.44     60.49 o 
  19   1   4    13097.79    12728.12    125.10 o 
  21   1   4     7095.74     7441.35     58.91 o 
  23   1   4     4636.01     4598.41     65.94 o 
  25   1   4    10586.47    11566.53    191.18 o 
  27   1   4      506.67      434.77     70.46 o 
 -32   2   4     1595.52     1664.85     61.63 o 
 -30   2   4     3406.52     3495.18     64.63 o 
 -28   2   4    13157.06    13651.87     97.47 o 
 -26   2   4     2295.32     2328.75     58.43 o 
 -24   2   4     7704.42     7668.20    112.58 o 
 -22   2   4     7929.16     7789.20     64.60 o 
 -20   2   4     5567.34     5669.90     65.66 o 
 -18   2   4    38685.79    37549.27    188.45 o 
 -16   2   4     2567.93     3103.13     53.15 o 
 -14   2   4    13248.14    11405.53     83.39 o 
 -12   2   4     8058.94     8363.88     80.41 o 
 -10   2   4    37000.25    39919.32    237.11 o 
  -8   2   4    42391.85    38839.43    467.77 o 
  -6   2   4     7491.99     6664.49     93.35 o 
   0   2   4    27356.24    27592.38    229.51 o 
   2   2   4    32065.69    30042.05    327.47 o 
   4   2   4     7375.07     7179.27    135.04 o 
   6   2   4    23203.21    21452.29    268.92 o 
   8   2   4    31598.13    31038.52    389.50 o 
  10   2   4     2876.60     3229.94     49.00 o 
  12   2   4    47034.45    45688.92    670.99 o 
  14   2   4       87.88      104.25     32.24 o 
  16   2   4    35735.16    36294.44    261.25 o 
  18   2   4    11348.75    11595.16    195.78 o 
  20   2   4       29.83       53.45     38.48 o 
  22   2   4    18011.17    18282.32    235.08 o 
  24   2   4     4425.53     4521.50     72.30 o 
  26   2   4     3041.77     3225.55     54.26 o 
  28   2   4     1920.17     1673.79     67.86 o 
 -31   3   4     6964.98     6689.73    184.54 o 
 -29   3   4     1063.13     1170.98     62.00 o 
 -27   3   4    18592.95    18276.07    264.14 o 
 -25   3   4     1351.53     1772.24     48.22 o 
 -23   3   4     1406.89     1381.28     55.65 o 
 -21   3   4    22978.13    24260.48    252.48 o 
 -19   3   4     1998.25     2069.03     54.92 o 
 -17   3   4    18679.33    18469.66    268.05 o 
 -15   3   4    14857.53    14729.92    211.67 o 
 -13   3   4    13206.28    14177.91    174.21 o 
 -11   3   4    65137.88    59831.84    835.27 o 
  -9   3   4      858.67     1294.25     59.39 o 
  -7   3   4    21448.73    19994.03    110.88 o 
  -5   3   4    67654.90    72111.34    628.93 o 
  -3   3   4    12504.52    12947.42    168.60 o 
  -1   3   4    22100.60    20405.30    177.31 o 
   1   3   4     2642.44     2753.21     57.07 o 
   3   3   4    46474.51    49253.51    761.96 o 
   5   3   4    53326.90    52198.57    590.29 o 
   7   3   4      448.83      495.72     43.74 o 
   9   3   4    91037.56    91636.84    912.21 o 
  11   3   4    40109.05    39454.39    435.19 o 
  13   3   4    26195.36    26206.90    179.82 o 
  15   3   4    21676.27    21511.70    112.21 o 
  17   3   4     6203.22     6484.60     63.37 o 
  19   3   4    17406.98    18459.56    262.11 o 
  21   3   4    16748.13    16105.98    378.10 o 
  23   3   4     1372.38     1647.34     50.18 o 
  25   3   4    10031.34     9555.27    106.47 o 
  27   3   4      280.04      312.26     60.47 o 
 -30   4   4     6640.70     6478.97    138.63 o 
 -28   4   4    12383.01    12723.67     91.83 o 
 -26   4   4     2388.71     2582.69     54.66 o 
 -24   4   4    11891.89    12014.25    123.08 o 
 -22   4   4    12021.83    11604.17    191.67 o 
 -20   4   4    19329.57    19271.96    112.74 o 
 -18   4   4    12327.25    12363.48    116.63 o 
 -16   4   4     1654.17     1936.51     50.65 o 
 -14   4   4    21808.75    21785.29    131.92 o 
 -12   4   4    23455.47    22772.64    102.31 o 
 -10   4   4    13625.90    12804.24     83.91 o 
  -8   4   4    21928.56    19137.78    253.94 o 
  -6   4   4     1784.45     1560.90     54.30 o 
  -4   4   4    17874.42    16843.15    141.18 o 
  -2   4   4     5517.41     3693.87     58.58 o 
   0   4   4    60195.96    64325.50    574.15 o 
   2   4   4   134111.55   128149.66   1436.70 o 
   4   4   4     5429.88     4267.76     57.84 o 
   6   4   4    66934.54    71076.91    922.77 o 
   8   4   4    25528.51    25393.81    427.43 o 
  10   4   4      327.02      347.02     44.25 o 
  12   4   4    32730.17    31215.87    241.46 o 
  14   4   4     8865.16     9358.82     65.73 o 
  16   4   4     4630.44     4696.68     59.03 o 
  18   4   4     1573.58     1700.73     47.45 o 
  20   4   4      708.22      493.20     40.24 o 
  22   4   4    12034.85    13158.50    168.69 o 
  24   4   4     1443.32     1793.47     73.57 o 
  26   4   4     4893.10     5074.46     81.25 o 
 -29   5   4       12.67      -15.21     48.16 o 
 -27   5   4     8039.06     7792.49    106.01 o 
 -25   5   4     5680.72     6880.74     69.66 o 
 -23   5   4      231.25      321.85     51.36 o 
 -21   5   4    10511.05    11337.00     79.49 o 
 -19   5   4     1873.49     2100.94     58.51 o 
 -17   5   4    19593.84    20018.57    238.25 o 
 -15   5   4    16981.76    17847.64     93.13 o 
 -13   5   4     2284.72     2606.29     76.57 o 
 -11   5   4    61607.94    59432.68    508.10 o 
  -9   5   4     9831.71     9569.29     83.34 o 
  -7   5   4    41313.07    39352.61    169.54 o 
  -5   5   4    11748.72     9975.98    122.50 o 
  -3   5   4    16102.26    14637.62    187.32 o 
  -1   5   4    34576.07    32038.21    592.61 o 
   1   5   4      340.01      321.77     45.28 o 
   3   5   4    25175.20    26973.24    229.22 o 
   5   5   4    24408.65    23508.26    142.01 o 
   7   5   4    10464.97    11379.80    109.29 o 
   9   5   4    19733.53    18164.67    187.79 o 
  11   5   4     9802.65     8917.59    151.80 o 
  13   5   4     4162.34     4698.32     58.37 o 
  15   5   4    14367.90    13918.42    143.71 o 
  17   5   4     3350.22     3790.47     62.59 o 
  19   5   4     4427.76     4919.95     52.85 o 
  21   5   4     5949.41     5877.64     73.05 o 
  23   5   4     4373.40     4322.95     89.29 o 
  25   5   4     8209.99     7112.77    109.30 o 
 -28   6   4     5493.23     5121.61    121.57 o 
 -26   6   4     1004.17     1276.52     62.60 o 
 -24   6   4     6463.02     6004.88     96.53 o 
 -22   6   4     2378.00     2523.61     49.94 o 
 -20   6   4     5385.29     5765.39     62.65 o 
 -18   6   4     7831.04     7848.41     96.45 o 
 -16   6   4        0.95       12.74     40.02 o 
 -14   6   4    10668.30     9488.76     76.33 o 
 -12   6   4     8059.36     8827.20     66.00 o 
 -10   6   4     5009.29     4226.83     66.79 o 
  -8   6   4    32056.65    34004.76    195.48 o 
  -6   6   4     1336.73     1595.65     66.72 o 
  -4   6   4    17429.22    16668.71     81.88 o 
  -2   6   4    17530.83    17552.37    119.13 o 
   0   6   4     7311.91     7123.16    130.69 o 
   2   6   4    14445.13    12729.28    172.61 o 
   4   6   4        3.49       36.67     43.10 o 
   6   6   4    29039.27    27951.55    461.78 o 
   8   6   4    25218.34    25725.92     96.81 o 
  10   6   4     1994.83     1816.00     48.31 o 
  12   6   4    16122.31    16344.61    418.89 o 
  14   6   4     3079.86     3807.73     52.47 o 
  16   6   4    14467.48    15515.76    154.37 o 
  18   6   4    15311.89    15636.19    236.69 o 
  20   6   4       20.94       66.38     49.69 o 
  22   6   4    13135.07    13040.63    168.41 o 
  24   6   4      387.95      308.19     52.89 o 
 -27   7   4     3360.44     3338.49     66.67 o 
 -25   7   4     3529.79     3946.09     71.13 o 
 -23   7   4     1633.16     1895.09     64.92 o 
 -21   7   4    12233.74    12612.50    194.09 o 
 -19   7   4     2572.66     2535.79     51.77 o 
 -17   7   4    14325.67    15253.20     77.65 o 
 -15   7   4     8779.01     8662.81     72.61 o 
 -13   7   4     7482.02     7341.77     66.71 o 
 -11   7   4    16715.56    17023.00    116.07 o 
  -9   7   4        8.58       44.06     43.82 o 
  -7   7   4    33812.64    36336.84    252.09 o 
  -5   7   4    11140.60     9691.80     69.24 o 
  -3   7   4     5123.48     5088.24     51.90 o 
  -1   7   4    45102.24    43999.65    172.20 o 
   1   7   4     1807.00     1803.01     48.51 o 
   3   7   4    10766.99    10211.00     63.29 o 
   5   7   4    21910.55    21667.56     92.54 o 
   7   7   4     5030.60     5080.22     60.35 o 
   9   7   4     8526.73     9609.04     77.97 o 
  11   7   4     2389.39     2453.28     59.74 o 
  13   7   4     2027.52     2167.81     47.83 o 
  15   7   4     9725.18     8320.58     89.48 o 
  17   7   4        6.61       31.07     51.10 o 
  19   7   4     5005.58     5219.97    131.23 o 
  21   7   4     2307.46     2171.09     60.04 o 
  23   7   4     1112.39      958.56     88.79 o 
 -26   8   4      246.74      301.17     63.77 o 
 -24   8   4     4753.05     4045.81     59.02 o 
 -22   8   4      648.82      754.63     51.27 o 
 -20   8   4     8510.80     9119.70    100.54 o 
 -18   8   4     6293.04     7045.98     68.39 o 
 -16   8   4     1310.38     1532.75     50.71 o 
 -14   8   4    15941.73    15903.34    243.27 o 
 -12   8   4     9894.45    10017.33     71.32 o 
 -10   8   4     5705.91     5589.83     55.84 o 
  -8   8   4    14123.29    14017.21     76.31 o 
  -6   8   4     1390.98     1213.40     47.96 o 
  -4   8   4     4903.28     4643.21     51.17 o 
  -2   8   4     1086.83     1026.19     46.78 o 
   0   8   4       44.23       33.28     46.99 o 
   2   8   4    16955.88    16743.26    135.28 o 
   4   8   4     3333.78     3766.37     56.55 o 
   6   8   4     6614.93     6859.81     66.32 o 
   8   8   4    14198.30    13936.90    199.56 o 
  10   8   4     6661.76     6435.97     59.07 o 
  12   8   4    10366.21    10986.36    227.94 o 
  14   8   4     1060.46     1149.89     44.83 o 
  16   8   4     9406.63     9685.73    325.02 o 
  18   8   4     3456.22     3695.86    125.52 o 
  20   8   4     1924.48     1991.45     55.58 o 
  22   8   4     2288.20     2816.88    114.94 o 
 -23   9   4     4312.26     4236.12    103.85 o 
 -21   9   4    12337.38    11545.73    109.99 o 
 -19   9   4       49.77       26.33     44.90 o 
 -17   9   4    10900.75    10748.78    226.42 o 
 -15   9   4        9.42       53.58     41.21 o 
 -13   9   4     2622.14     2679.15     47.66 o 
 -11   9   4    17894.44    17675.88    181.83 o 
  -9   9   4     2314.86     2490.33     53.22 o 
  -7   9   4     4102.32     4505.74     77.77 o 
  -5   9   4     5413.76     6117.41     68.93 o 
  -3   9   4      283.83      172.70     43.22 o 
  -1   9   4    12814.18    13419.55     94.34 o 
   1   9   4     6403.39     6278.18     90.30 o 
   3   9   4     6568.99     7099.04     71.64 o 
   5   9   4    10595.61    10696.40    166.07 o 
   7   9   4      711.56      624.85     48.11 o 
   9   9   4    11349.97    11625.52    234.64 o 
  11   9   4      428.95      313.14     50.73 o 
  13   9   4     2337.36     2084.50     45.23 o 
  15   9   4     6604.91     6654.54    154.53 o 
  17   9   4        0.56       72.10     57.70 o 
  19   9   4     3058.18     3138.96     91.12 o 
 -22  10   4     1895.51     1409.19     81.68 o 
 -20  10   4     1985.09     1913.39     60.87 o 
 -18  10   4     7115.91     7034.03     76.83 o 
 -16  10   4     4381.48     4409.09     89.72 o 
 -14  10   4     4528.15     4373.76     87.19 o 
 -12  10   4     2721.65     2657.22    114.08 o 
 -10  10   4     9105.91     9297.98    212.29 o 
  -8  10   4    17971.05    16976.79    176.40 o 
  -6  10   4      320.80      382.95     46.11 o 
  -4  10   4     4221.38     3905.85     76.06 o 
  -2  10   4     8609.24     8905.43    106.09 o 
   0  10   4     2081.30     1932.25     63.61 o 
   2  10   4    13902.70    13844.50    245.19 o 
   4  10   4     4326.24     4299.83     54.17 o 
   6  10   4    13708.50    14488.18    294.65 o 
   8  10   4     2115.65     2034.81     51.42 o 
  10  10   4     2510.06     2095.61     58.34 o 
  12  10   4     2679.03     3122.92     55.75 o 
  14  10   4       32.89       21.78     43.79 o 
  16  10   4     2420.04     2276.06     67.47 o 
  18  10   4      657.55      583.88     57.92 o 
 -17  11   4     5990.16     5228.97    139.34 o 
 -15  11   4     4050.61     4460.03     74.62 o 
 -13  11   4     1122.22     1115.65     58.02 o 
 -11  11   4    12283.86    12588.16     98.53 o 
  -9  11   4      725.03      687.72     47.36 o 
  -7  11   4     7763.44     8158.86    103.15 o 
  -5  11   4     9464.75     9737.95    246.43 o 
  -3  11   4       19.02       22.47     63.22 o 
  -1  11   4     7374.17     7099.27    206.55 o 
   1  11   4     3464.99     3602.65    118.76 o 
   3  11   4        4.11       58.32     44.82 o 
   5  11   4     9111.00     8748.64     82.98 o 
   7  11   4       80.13       91.51     42.20 o 
   9  11   4     7009.43     7044.12    113.89 o 
  11  11   4     1240.38     1143.47     48.56 o 
  13  11   4     3698.51     3377.76     96.86 o 
  15  11   4     4037.58     3998.28    124.17 o 
 -14  12   4     2523.63     2526.31    114.10 o 
 -12  12   4     4313.47     4623.35    167.82 o 
 -10  12   4     1982.72     1998.02     54.83 o 
  -8  12   4    10319.65     9489.05     72.56 o 
  -6  12   4      241.50      173.07     42.27 o 
  -4  12   4     7765.54     7061.16    117.13 o 
  -2  12   4     1830.95     2136.85     58.49 o 
   0  12   4     3248.15     3102.39    112.01 o 
   2  12   4     5981.24     5998.19     84.62 o 
   4  12   4       36.88       -9.65     56.96 o 
   6  12   4     3179.52     3099.80     98.29 o 
   8  12   4      921.64      726.92     61.59 o 
  10  12   4       64.18       67.02     52.60 o 
  -5  13   4     3350.14     3295.76    101.63 o 
  -3  13   4     2398.33     2525.92     76.66 o 
  -1  13   4     4905.73     4937.22    157.77 o 
   1  13   4      976.01      787.72     73.61 o 
 -33   1   5       12.52      -27.37     56.73 o 
 -31   1   5      265.87      149.56     47.74 o 
 -29   1   5       95.02      129.96     59.41 o 
 -27   1   5     2899.69     2430.59     51.69 o 
 -25   1   5      139.56      127.77     50.43 o 
 -23   1   5      224.22      388.35     52.82 o 
 -21   1   5       53.39       83.42     53.26 o 
 -19   1   5     3755.19     3847.07     66.11 o 
 -17   1   5       89.34      173.07     45.31 o 
 -15   1   5      389.17      488.63     49.27 o 
 -13   1   5       57.03      115.71     52.15 o 
 -11   1   5      157.15      216.08     54.38 o 
  -9   1   5       70.10       33.71     52.09 o 
  -7   1   5     6126.13     7112.95    129.21 o 
  -1   1   5    23989.69    24731.27    204.12 o 
   1   1   5      350.93      197.36     47.73 o 
   3   1   5    19582.78    18420.00    202.78 o 
   5   1   5        2.87       78.99     39.73 o 
   7   1   5     6428.26     7009.49     69.03 o 
   9   1   5       22.91       -0.58     41.15 o 
  11   1   5     2204.16     2055.84     41.77 o 
  13   1   5      262.12      219.73     36.15 o 
  15   1   5     1507.35     1528.42     49.19 o 
  17   1   5     7792.70     7726.32     71.62 o 
  19   1   5     8730.93     9393.07    166.25 o 
  21   1   5        2.58       -0.54     41.20 o 
  23   1   5       90.83      129.57     45.87 o 
  25   1   5        4.43        5.21     48.65 o 
  27   1   5      207.89      128.79     42.33 o 
 -32   2   5      199.23      198.74     57.40 o 
 -30   2   5        2.17       -3.84     52.53 o 
 -28   2   5      249.33      293.24     62.35 o 
 -26   2   5      151.93      194.02     52.12 o 
 -24   2   5        2.29      -14.12     45.60 o 
 -22   2   5     1553.58     2072.68     58.57 o 
 -20   2   5     3170.18     3355.49     64.27 o 
 -18   2   5     1683.80     1708.58     47.71 o 
 -16   2   5     3894.89     3969.57     73.47 o 
 -14   2   5      970.57      999.57     51.86 o 
 -12   2   5    19186.56    20249.75    267.12 o 
 -10   2   5    24292.16    22074.40    310.72 o 
  -8   2   5       50.16        9.93     53.78 o 
  -4   2   5    27645.67    26771.30    155.39 o 
   0   2   5     9607.66     9121.78     78.21 o 
   2   2   5       53.31      215.04     49.66 o 
   4   2   5      265.25      181.85     43.11 o 
   6   2   5      948.67     1137.34     44.16 o 
   8   2   5     6269.19     6622.29     65.11 o 
  10   2   5    32545.30    31074.48    304.55 o 
  12   2   5     4424.60     3828.80     51.97 o 
  14   2   5     3735.48     3308.43     48.31 o 
  16   2   5     3526.91     3430.37     61.34 o 
  18   2   5        0.83       -6.00     42.62 o 
  20   2   5       40.25        6.80     38.44 o 
  22   2   5     1686.93     1608.90     46.31 o 
  24   2   5        0.29       -1.70     48.04 o 
  26   2   5      837.91      793.78     44.80 o 
  28   2   5        0.92        6.61     97.89 o 
 -31   3   5      114.14      116.91     47.25 o 
 -29   3   5      139.44      160.79     59.62 o 
 -27   3   5       28.76      121.95     55.92 o 
 -25   3   5        5.67       19.44     44.85 o 
 -23   3   5     2841.93     2941.25     61.49 o 
 -21   3   5      510.03      472.93     45.99 o 
 -19   3   5     3683.39     3583.71     60.47 o 
 -17   3   5     2867.81     2661.18     50.41 o 
 -15   3   5      522.67      472.96     41.40 o 
 -13   3   5    12327.79    12645.34    111.32 o 
 -11   3   5     5326.74     5818.32     74.51 o 
  -9   3   5      108.44      335.50     45.58 o 
  -7   3   5    23074.92    22016.10    229.83 o 
  -5   3   5     3883.07     3692.15     62.92 o 
  -3   3   5     5960.36     5135.45     68.95 o 
  -1   3   5    40446.84    41783.29    215.62 o 
   1   3   5     7294.29     6060.19     64.81 o 
   3   3   5    33458.03    27801.63    239.66 o 
   5   3   5     8505.07    10371.34     96.46 o 
   7   3   5      164.53       75.22     44.70 o 
   9   3   5       38.94       58.06     35.07 o 
  11   3   5       95.27      101.92     35.19 o 
  13   3   5      684.68      732.43     42.57 o 
  15   3   5     3194.91     3231.02     55.51 o 
  17   3   5     7963.63     8083.70    111.02 o 
  19   3   5     1636.56     1555.33     46.53 o 
  21   3   5       27.53       20.79     50.78 o 
  23   3   5       43.17       75.34     53.37 o 
  25   3   5      586.46      638.68     49.95 o 
  27   3   5     1660.17     1709.68     62.26 o 
 -30   4   5     1245.98     1125.61     53.92 o 
 -28   4   5     1996.19     2043.11     66.82 o 
 -26   4   5      499.78      567.93     51.76 o 
 -24   4   5     3675.25     3538.81     61.90 o 
 -22   4   5      200.78      197.49     47.56 o 
 -20   4   5     2499.48     2448.81     60.70 o 
 -18   4   5     4303.42     4661.25     77.63 o 
 -16   4   5     3561.38     4066.72     61.32 o 
 -14   4   5      145.91      287.55     40.21 o 
 -12   4   5      150.76      227.37     41.87 o 
 -10   4   5     6397.80     6263.64     64.99 o 
  -8   4   5      357.73      502.60     48.43 o 
  -6   4   5     1605.11     1199.81     57.33 o 
  -4   4   5    10094.67     9318.05    112.24 o 
  -2   4   5     8477.36     9511.18    140.78 o 
   0   4   5      775.12      550.62     56.63 o 
   2   4   5     3173.98     3427.06     55.99 o 
   4   4   5        8.37       55.30     45.46 o 
   6   4   5    46316.24    47864.84    466.19 o 
   8   4   5      908.89     1059.13     40.51 o 
  10   4   5      886.83     1081.89     39.24 o 
  12   4   5      475.98      240.63     44.20 o 
  14   4   5       88.09      102.07     42.74 o 
  16   4   5     3526.76     3877.11     53.77 o 
  18   4   5      244.84      282.75     45.94 o 
  20   4   5      719.53      692.18     43.11 o 
  22   4   5       41.87        3.96     63.13 o 
  24   4   5      262.78      381.75     48.80 o 
  26   4   5       13.33      -53.27     62.54 o 
 -29   5   5      261.17      200.31     53.62 o 
 -27   5   5     3780.01     3389.40     86.59 o 
 -25   5   5       59.11      126.41     48.83 o 
 -23   5   5      801.76      578.16     43.28 o 
 -21   5   5     2160.48     1937.07     49.22 o 
 -19   5   5     3265.29     3331.75     62.10 o 
 -17   5   5     6043.97     6362.16     86.40 o 
 -15   5   5      536.23      652.90     50.12 o 
 -13   5   5    14838.09    14995.60    194.13 o 
 -11   5   5     1062.91      956.12     44.41 o 
  -9   5   5    10771.61    12191.01     85.53 o 
  -7   5   5     7095.18     8474.51     69.53 o 
  -5   5   5     3618.89     3472.57     56.01 o 
  -3   5   5    29883.56    31493.90    251.24 o 
  -1   5   5     6683.34     5736.99     62.61 o 
   1   5   5      808.29     1016.40     46.44 o 
   3   5   5     3189.41     3053.28     53.17 o 
   5   5   5    22713.55    24247.62    354.10 o 
   7   5   5        7.30       53.63     27.61 o 
   9   5   5     9303.57     9126.27     93.34 o 
  11   5   5       58.05      140.84     47.25 o 
  13   5   5      593.02      472.51     44.12 o 
  15   5   5      121.38      166.93     43.14 o 
  17   5   5     2491.00     2169.21     51.67 o 
  19   5   5      683.48      823.91     43.58 o 
  21   5   5      909.53      965.13     47.91 o 
  23   5   5     1440.66     1836.34     97.24 o 
  25   5   5      248.77      202.60     70.06 o 
 -28   6   5      202.77      243.28     55.90 o 
 -26   6   5     1592.60     1963.48     59.24 o 
 -24   6   5      479.64      557.63     61.02 o 
 -22   6   5       85.17      147.88     41.44 o 
 -20   6   5      622.86      738.77     45.71 o 
 -18   6   5     3954.86     3916.58     57.13 o 
 -16   6   5      736.40      749.62     54.91 o 
 -14   6   5    20755.30    19615.62    339.66 o 
 -12   6   5      326.60      521.33     45.77 o 
 -10   6   5     2226.03     2063.18     39.49 o 
  -8   6   5     4078.81     4862.26     86.26 o 
  -6   6   5     1559.96     1202.21     45.49 o 
  -4   6   5    18835.77    18078.18    255.77 o 
  -2   6   5     1833.73     1654.11     45.59 o 
   0   6   5     9040.29     8730.99    164.66 o 
   2   6   5     3019.60     2609.54     45.03 o 
   4   6   5       44.70       91.94     35.58 o 
   6   6   5      261.58      119.29     48.52 o 
   8   6   5      207.51      156.44     35.90 o 
  10   6   5      363.97      373.78     40.68 o 
  12   6   5     1126.21      995.50     45.98 o 
  14   6   5      611.98      573.09     43.60 o 
  16   6   5     1961.72     1748.17     51.85 o 
  18   6   5      447.02      327.67     51.26 o 
  20   6   5     3303.89     2704.60     62.39 o 
  22   6   5     1496.20     1540.34     68.47 o 
  24   6   5        0.65       28.72     61.76 o 
 -27   7   5       17.81       11.06     47.59 o 
 -25   7   5        4.58       -0.01     58.48 o 
 -23   7   5     1035.21     1282.16     53.70 o 
 -21   7   5      926.21     1007.73     49.27 o 
 -19   7   5        4.74        0.32     45.89 o 
 -17   7   5     2500.80     2578.47     55.33 o 
 -15   7   5     2091.24     2143.46     53.51 o 
 -13   7   5     3321.93     3714.59     52.20 o 
 -11   7   5     8958.83     8368.10     66.79 o 
  -9   7   5      111.17      205.71     45.26 o 
  -7   7   5    34751.30    32344.87    276.80 o 
  -5   7   5      717.40     1009.38     51.65 o 
  -3   7   5      863.96      817.74     51.11 o 
  -1   7   5      303.04      277.02     45.29 o 
   1   7   5      686.83      795.25     54.78 o 
   3   7   5       98.37      203.39     43.94 o 
   5   7   5     3246.25     3345.67     56.43 o 
   7   7   5     5224.21     6151.85     66.42 o 
   9   7   5        2.17       27.44     46.94 o 
  11   7   5      571.38      613.80     38.16 o 
  13   7   5      145.68      168.06     39.10 o 
  15   7   5      706.45      601.61     47.95 o 
  17   7   5     1180.12     1069.75     63.41 o 
  19   7   5     2883.83     3201.02     78.76 o 
  21   7   5       76.01       67.99     44.06 o 
  23   7   5      257.21      189.36     62.96 o 
 -26   8   5       33.51       74.39     56.99 o 
 -24   8   5      730.26      630.68     53.69 o 
 -22   8   5       29.44       21.25     48.44 o 
 -20   8   5     4142.54     3782.28     53.23 o 
 -18   8   5      262.94      307.72     50.98 o 
 -16   8   5      240.89      161.20     42.08 o 
 -14   8   5      193.07      309.75     43.02 o 
 -12   8   5       75.28        2.01     52.41 o 
 -10   8   5    10746.62    10906.57    115.50 o 
  -8   8   5     8421.04     9290.53    134.75 o 
  -6   8   5    13289.69    14297.86     77.42 o 
  -4   8   5     4869.10     4851.02     75.44 o 
  -2   8   5     3398.87     3468.80     56.63 o 
   0   8   5       58.14       51.74     43.36 o 
   2   8   5     1586.29     1521.29     56.30 o 
   4   8   5       64.72      100.24     39.60 o 
   6   8   5     2231.47     2352.69     58.49 o 
   8   8   5      760.34      719.50     48.58 o 
  10   8   5      785.51      877.75     43.94 o 
  12   8   5      194.09      230.82     42.23 o 
  14   8   5      167.37       62.65     43.58 o 
  16   8   5     7758.58     8928.78    309.36 o 
  18   8   5      549.48      523.73     46.11 o 
  20   8   5      537.88      560.26     46.14 o 
 -23   9   5      725.31      953.80     52.41 o 
 -21   9   5      204.21      165.55     45.71 o 
 -19   9   5     2513.85     3046.67     60.55 o 
 -17   9   5     1338.30     1349.79     54.36 o 
 -15   9   5       27.57      149.12     37.93 o 
 -13   9   5      225.53      204.89     39.53 o 
 -11   9   5     5747.17     5818.33     78.89 o 
  -9   9   5      641.71      840.52     53.91 o 
  -7   9   5     5842.26     5715.11     74.62 o 
  -5   9   5     2527.51     2218.62     49.00 o 
  -3   9   5      290.09      192.14     39.55 o 
  -1   9   5     4936.67     4892.78     79.90 o 
   1   9   5      859.42     1009.46     45.50 o 
   3   9   5     4753.52     4999.80     66.00 o 
   5   9   5      907.02      988.01     48.81 o 
   7   9   5     3772.22     4069.47     78.29 o 
   9   9   5      655.62      650.50     47.40 o 
  11   9   5      267.34      238.75     40.60 o 
  13   9   5     3493.56     3693.15     61.40 o 
  15   9   5     1053.81      958.80     50.74 o 
  17   9   5      441.57      422.59     48.78 o 
  19   9   5      666.43      524.21     53.99 o 
 -22  10   5       88.64        2.66     52.89 o 
 -20  10   5     1450.59     1507.77     53.52 o 
 -18  10   5      327.22      243.97     54.16 o 
 -16  10   5     6455.59     6024.76    111.77 o 
 -14  10   5     2147.87     2217.31     61.00 o 
 -12  10   5       20.34       13.84     50.16 o 
 -10  10   5      987.11     1050.89     53.61 o 
  -8  10   5      518.95      537.55     43.90 o 
  -6  10   5     1119.75     1191.29     53.20 o 
  -4  10   5      750.42      816.17     47.77 o 
  -2  10   5       19.56       30.93     45.29 o 
   0  10   5       38.16       50.56     45.76 o 
   2  10   5      813.74      799.40     44.84 o 
   4  10   5      187.67       95.65     45.72 o 
   6  10   5     2844.39     2753.18     51.89 o 
   8  10   5       56.22       22.35     48.73 o 
  10  10   5     2323.87     2224.46     68.57 o 
  12  10   5     4166.06     4697.06     77.97 o 
  14  10   5       39.94       -9.19     55.12 o 
  16  10   5     1787.55     1800.98     62.81 o 
 -19  11   5        3.46     -102.81    102.81 o 
 -17  11   5     4159.59     4120.68    183.08 o 
 -15  11   5     1496.11     1483.48     53.79 o 
 -13  11   5     4216.16     4203.22    105.29 o 
 -11  11   5      483.48      546.89     87.16 o 
  -9  11   5      501.44      569.40     61.43 o 
  -7  11   5      567.55      698.41     63.52 o 
  -5  11   5      199.24      147.44     62.31 o 
  -3  11   5      692.45      750.69     50.83 o 
  -1  11   5     8058.93     8330.33    219.17 o 
   1  11   5      264.90      221.53     50.10 o 
   3  11   5       14.05       20.20     53.71 o 
   5  11   5     2824.39     2732.20     70.13 o 
   7  11   5     1347.07     1197.23     93.90 o 
   9  11   5     3134.78     3196.83     55.21 o 
  11  11   5       45.81       47.12     43.87 o 
  13  11   5     2046.16     1947.91     63.63 o 
 -14  12   5     3578.30     3295.18    181.79 o 
 -12  12   5       22.47       11.08     56.82 o 
 -10  12   5      196.13      153.11     49.29 o 
  -8  12   5     1390.44     1212.58     57.76 o 
  -6  12   5       16.23      108.90     53.03 o 
  -4  12   5     3660.62     4084.22     69.86 o 
  -2  12   5      707.57      527.90     46.52 o 
   0  12   5     4871.32     4600.69    120.00 o 
   2  12   5     1607.15     1571.77     57.67 o 
   4  12   5       53.16       66.54     48.15 o 
   6  12   5     5496.55     5674.50     93.20 o 
   8  12   5      516.18      563.86     51.04 o 
  -3  13   5     1624.55     1680.62     59.78 o 
  -1  13   5      120.54      140.18     63.50 o 
 -32   0   6     4010.05     4405.98    186.25 o 
 -30   0   6     3510.79     3421.51     97.69 o 
 -28   0   6      767.70      486.95     56.79 o 
 -26   0   6     8676.83     7622.80    139.35 o 
 -24   0   6     1908.26     1937.28     59.48 o 
 -22   0   6     6863.03     6329.83    115.72 o 
 -20   0   6    40613.55    41513.12    334.53 o 
 -18   0   6     3433.72     3498.76     69.16 o 
 -16   0   6    63450.41    61362.07    999.62 o 
 -12   0   6     5831.67     5438.91    104.82 o 
  -4   0   6    22941.00    24607.87    289.56 o 
   0   0   6       59.66      379.83     72.58 o 
   2   0   6    61962.01    63963.97   1926.07 o 
   4   0   6     9611.78     8868.90    104.25 o 
   6   0   6     4818.02     6518.35    120.56 o 
   8   0   6        8.98       21.08     57.12 o 
  10   0   6    43408.13    41648.78    487.91 o 
  12   0   6    15037.33    14353.96    425.45 o 
  14   0   6     5979.31     6424.61     77.86 o 
  16   0   6    29436.80    29521.30    335.55 o 
  18   0   6      651.72      627.87     74.98 o 
  20   0   6    18312.11    19644.53    166.43 o 
  22   0   6     3566.09     3887.05    119.25 o 
  24   0   6     5545.79     6325.67     94.00 o 
  26   0   6    14256.07    14194.62    128.80 o 
 -33   1   6     6479.13     6619.50     92.54 o 
 -31   1   6      769.70      895.31     54.47 o 
 -29   1   6     8971.26     8685.81    101.22 o 
 -27   1   6     4016.96     5167.69     94.53 o 
 -25   1   6     3431.06     3741.57     62.60 o 
 -23   1   6    20624.89    22323.78    177.78 o 
 -21   1   6        9.99       20.11     52.67 o 
 -19   1   6     9783.68    10196.95     86.18 o 
 -17   1   6    43817.37    46664.15    356.36 o 
 -15   1   6     4538.65     6438.80     78.23 o 
 -13   1   6    48995.01    47640.09    660.26 o 
 -11   1   6       62.46       84.15     59.02 o 
  -9   1   6     6891.52     7664.49    131.69 o 
  -7   1   6     7874.65     5402.28    124.05 o 
  -5   1   6    43604.10    48509.37    484.53 o 
  -3   1   6    63452.49    62028.16   1121.43 o 
  -1   1   6    51027.76    52050.55    452.49 o 
   1   1   6    31213.14    32650.05    223.01 o 
   3   1   6     1821.27      900.58     50.62 o 
   5   1   6     7944.55     8081.73    109.64 o 
   7   1   6    68382.68    68247.27    309.60 o 
   9   1   6    25163.72    23819.17    443.24 o 
  11   1   6    52234.93    51977.36    443.35 o 
  13   1   6    51840.89    53281.14    800.61 o 
  15   1   6      449.68      460.87     44.82 o 
  17   1   6    31728.72    33292.33    244.83 o 
  19   1   6     6483.38     6423.91    103.53 o 
  21   1   6     2075.91     2097.38     42.78 o 
  23   1   6    18762.90    19045.77    210.76 o 
  25   1   6        6.10       -3.08     48.31 o 
  27   1   6     4323.59     4194.33     82.78 o 
 -32   2   6     3087.66     3005.12     97.65 o 
 -30   2   6     8903.21     9108.94    158.04 o 
 -28   2   6      134.66      145.53     60.97 o 
 -26   2   6    22084.10    22331.60    396.88 o 
 -24   2   6     9551.39     9768.38    126.99 o 
 -22   2   6      698.78      729.35     54.56 o 
 -20   2   6    32851.07    33885.18    425.03 o 
 -18   2   6     1282.80     1199.12     49.46 o 
 -16   2   6    40153.97    38487.66    874.33 o 
 -14   2   6    10844.43    10479.12     89.18 o 
 -12   2   6    22800.24    23413.13    338.59 o 
 -10   2   6    88820.00    90316.23   1050.05 o 
  -8   2   6       59.87       64.24     56.02 o 
  -6   2   6     3737.61     4354.08     77.25 o 
  -2   2   6    62960.34    68507.20    614.03 o 
   0   2   6    45731.59    42783.49    522.14 o 
   2   2   6     7724.42     9276.74     78.85 o 
   4   2   6    25752.73    25393.02    285.76 o 
   6   2   6    26952.50    26646.97    318.44 o 
   8   2   6     9033.98    10569.78    119.51 o 
  10   2   6    33507.41    29594.05    186.67 o 
  12   2   6     2236.62     2139.22     36.87 o 
  14   2   6    31616.44    31436.18    355.74 o 
  16   2   6    10581.26    10843.66    107.02 o 
  18   2   6       29.30       19.03     36.70 o 
  20   2   6    16689.69    16421.16    230.48 o 
  22   2   6     4971.71     4766.47     57.07 o 
  24   2   6      897.59      833.52     65.11 o 
  26   2   6     9807.82     9102.94    273.15 o 
 -31   3   6      761.41      756.39     58.05 o 
 -29   3   6    11618.54    11653.31     98.57 o 
 -27   3   6     5666.02     5756.01    127.14 o 
 -25   3   6      239.08      274.46     45.66 o 
 -23   3   6    25598.62    25500.21    282.34 o 
 -21   3   6     9803.70    10112.45     78.55 o 
 -19   3   6     6316.81     6009.52     78.49 o 
 -17   3   6    20737.88    20674.78    131.84 o 
 -15   3   6     2657.28     2683.90     47.10 o 
 -13   3   6    21353.10    19443.55    151.67 o 
 -11   3   6    32423.72    33021.11    164.06 o 
  -9   3   6     8178.79     7961.29     86.48 o 
  -7   3   6    31759.57    27880.42    134.93 o 
  -5   3   6       52.98      106.24     53.33 o 
  -3   3   6    86820.72    81984.95   1419.73 o 
  -1   3   6     5509.60     6620.16     72.66 o 
   1   3   6    24611.27    23740.58    279.39 o 
   3   3   6    38898.16    37919.82    618.31 o 
   5   3   6      703.71      950.30     93.29 o 
   7   3   6    66034.09    65864.23    843.57 o 
   9   3   6     6267.22     6906.13     73.97 o 
  11   3   6     3878.23     3739.11     49.73 o 
  13   3   6    22643.37    22873.77    298.16 o 
  15   3   6      840.97      879.79     45.38 o 
  17   3   6     7635.54     7581.03     74.31 o 
  19   3   6     2858.54     3168.25     51.12 o 
  21   3   6     1071.34     1161.32     57.13 o 
  23   3   6     8108.75     8055.45    150.02 o 
  25   3   6     2842.05     2612.00     67.45 o 
 -32   4   6     2268.23     2127.92    151.83 o 
 -30   4   6    13919.42    14411.00    250.57 o 
 -28   4   6     1102.87     1069.35     63.11 o 
 -26   4   6    11530.92    13283.54    103.61 o 
 -24   4   6     6974.48     7088.79     71.55 o 
 -22   4   6     1781.89     2016.74     54.16 o 
 -20   4   6     5555.67     5282.54     61.21 o 
 -18   4   6     7011.35     7867.89    128.62 o 
 -16   4   6    29578.28    28832.21    487.17 o 
 -14   4   6    10737.25    11191.54    104.98 o 
 -12   4   6      703.95      471.31     42.53 o 
 -10   4   6     5567.48     5560.18     69.47 o 
  -8   4   6    22720.01    21966.79    162.08 o 
  -6   4   6      613.97     1649.54     47.30 o 
  -4   4   6    27567.66    28941.52    314.21 o 
  -2   4   6     4421.14     5288.64     85.97 o 
   0   4   6    73287.84    73217.05    638.08 o 
   2   4   6    21741.35    19328.75    284.43 o 
   4   4   6    28079.83    25245.65    391.62 o 
   6   4   6    34026.36    31073.52    336.70 o 
   8   4   6     7651.11     7119.63     60.02 o 
  10   4   6    30879.03    31802.00    100.79 o 
  12   4   6     2695.85     2891.86     74.42 o 
  14   4   6     4186.22     4462.29     64.59 o 
  16   4   6     7268.87     7573.96     67.96 o 
  18   4   6      182.41      102.00     38.05 o 
  20   4   6     8887.82     8574.31    113.19 o 
  22   4   6     6515.79     6407.60     99.33 o 
  24   4   6     1743.45     1807.29     76.37 o 
  26   4   6     4799.41     4421.65    159.67 o 
 -31   5   6       42.15       35.88     62.74 o 
 -29   5   6     9549.29     9480.43     89.08 o 
 -27   5   6     8790.35     9457.55    205.79 o 
 -25   5   6      862.31      862.54     62.26 o 
 -23   5   6     7456.47     7517.17     79.45 o 
 -21   5   6     5879.00     6250.52     83.69 o 
 -19   5   6    10684.60    11015.83    141.56 o 
 -17   5   6     3309.17     3909.89     52.26 o 
 -15   5   6     1334.38     1105.72     51.57 o 
 -13   5   6    25992.69    25221.07    237.98 o 
 -11   5   6    19598.45    17491.44    143.62 o 
  -9   5   6    18719.03    17489.72    145.64 o 
  -7   5   6    15228.50    13585.27    166.22 o 
  -5   5   6    11808.11    10521.15    176.34 o 
  -3   5   6   121826.12   124839.60   1169.91 o 
  -1   5   6      288.69      341.02     48.48 o 
   1   5   6    11132.96    11062.70    105.95 o 
   3   5   6    44079.94    45008.12    437.87 o 
   5   5   6      423.09      376.67     40.79 o 
   7   5   6     5122.82     4257.65     44.62 o 
   9   5   6     6916.65     6641.97     70.18 o 
  11   5   6       10.55       -2.50     42.51 o 
  13   5   6    13495.88    12751.27    147.97 o 
  15   5   6      994.22      953.82     38.95 o 
  17   5   6     7691.83     7087.00    120.29 o 
  19   5   6     9877.94    10470.46    207.33 o 
  21   5   6     1049.96     1057.50     51.06 o 
  23   5   6     5854.74     5520.35     64.59 o 
  25   5   6     1053.13     1042.78     56.50 o 
 -30   6   6     3454.05     3108.05    123.40 o 
 -28   6   6      628.54      872.99     55.91 o 
 -26   6   6     4978.17     4866.22     82.73 o 
 -24   6   6     2937.95     2894.79     62.48 o 
 -22   6   6     8473.32     7241.73     67.64 o 
 -20   6   6    21540.48    22411.37    360.40 o 
 -18   6   6     8486.76     9339.19    111.27 o 
 -16   6   6       15.25       59.16     43.23 o 
 -14   6   6    21459.16    22522.27    147.20 o 
 -12   6   6     8902.37     8452.18     75.03 o 
 -10   6   6    27007.66    25824.59    167.09 o 
  -8   6   6     2511.68     2168.82     42.29 o 
  -6   6   6    78483.04    84639.52    559.31 o 
  -4   6   6    31572.53    31933.23    303.32 o 
  -2   6   6     3591.35     3765.04     52.39 o 
   0   6   6    42824.13    39298.82    208.26 o 
   2   6   6        0.63       22.24     42.68 o 
   4   6   6    14855.88    14243.40    269.19 o 
   6   6   6    16002.53    16098.80    140.43 o 
   8   6   6     1567.24     1471.04     43.74 o 
  10   6   6    20865.67    20516.95    374.39 o 
  12   6   6     5490.95     6268.56    115.52 o 
  14   6   6     5957.20     6481.50     74.26 o 
  16   6   6    18324.00    18656.35    227.51 o 
  18   6   6     1328.92     1175.89     52.32 o 
  20   6   6     5793.51     6288.00    105.29 o 
  22   6   6      481.25      594.17     49.60 o 
  24   6   6     4113.90     4509.68    184.79 o 
 -27   7   6     4890.88     5597.79    135.08 o 
 -25   7   6     1195.95     1436.67     53.69 o 
 -23   7   6    14179.18    16188.46     93.03 o 
 -21   7   6     2265.32     1901.19     39.85 o 
 -19   7   6     8815.92     9307.82    119.85 o 
 -17   7   6    12843.77    14068.85     84.24 o 
 -15   7   6      374.73      658.41     54.03 o 
 -13   7   6    19674.90    19663.55     94.37 o 
 -11   7   6     1144.72     1148.67     47.63 o 
  -9   7   6    42934.41    44528.83    289.55 o 
  -7   7   6    13032.61    12877.22    144.66 o 
  -5   7   6     1701.22     1812.63     54.11 o 
  -3   7   6    21335.44    21871.55     90.59 o 
  -1   7   6    14442.54    13377.79     78.20 o 
   1   7   6     8460.85     8255.01     61.77 o 
   3   7   6    21822.21    21003.49    283.80 o 
   5   7   6      331.86      240.31     44.18 o 
   7   7   6    23876.89    25236.74    292.23 o 
   9   7   6     4095.73     4532.03     81.60 o 
  11   7   6     5921.70     6680.20     79.72 o 
  13   7   6    11537.64    10950.93    291.46 o 
  15   7   6     1111.65      929.75     47.87 o 
  17   7   6     7148.99     6982.68    100.91 o 
  19   7   6     5296.05     4473.59     65.34 o 
  21   7   6      890.20      734.66     54.78 o 
 -26   8   6     6105.20     6430.82    173.90 o 
 -24   8   6     2350.60     1981.16     49.20 o 
 -22   8   6     5598.57     5288.09     63.04 o 
 -20   8   6    10079.88    10504.25    112.76 o 
 -18   8   6       76.98       78.91     44.70 o 
 -16   8   6     8225.34     7823.56    121.60 o 
 -14   8   6     2131.68     2559.04     53.57 o 
 -12   8   6     2251.92     2553.68     48.27 o 
 -10   8   6    17786.37    17583.40    159.66 o 
  -8   8   6     1372.44     1397.02     48.23 o 
  -6   8   6    18723.65    18421.80    264.79 o 
  -4   8   6    12752.40    13930.94    143.36 o 
  -2   8   6     2611.14     2395.69     47.13 o 
   0   8   6    15023.79    15548.29    185.14 o 
   2   8   6     3622.17     3834.80     61.26 o 
   4   8   6     4213.68     4494.74     54.80 o 
   6   8   6    23277.43    22672.87    375.84 o 
   8   8   6     5257.43     5131.17     69.98 o 
  10   8   6     7392.12     7161.59     63.64 o 
  12   8   6     3596.76     3884.31     61.02 o 
  14   8   6     3610.29     3907.17     63.44 o 
  16   8   6     8905.39     8823.85    223.65 o 
  18   8   6      139.38       79.34     47.68 o 
  20   8   6     2993.38     3557.57     85.83 o 
 -23   9   6     3243.44     3337.86     55.91 o 
 -21   9   6        3.55       19.01     44.21 o 
 -19   9   6    10302.14     9940.58    140.83 o 
 -17   9   6     5871.33     6278.57     87.44 o 
 -15   9   6     1107.49     1015.25     46.60 o 
 -13   9   6    14665.03    15465.52    195.12 o 
 -11   9   6     6802.21     6978.87    101.92 o 
  -9   9   6     4847.28     5060.28     75.19 o 
  -7   9   6     3448.10     3384.53     56.14 o 
  -5   9   6      286.84      402.80     40.02 o 
  -3   9   6     9762.62     9455.38     65.88 o 
  -1   9   6     3818.38     4092.47     71.49 o 
   1   9   6     1988.38     2166.19     48.55 o 
   3   9   6     8931.89     8065.91    119.89 o 
   5   9   6     2180.48     2390.90     73.44 o 
   7   9   6    18783.05    18469.17    154.21 o 
   9   9   6     2913.83     2735.02     45.30 o 
  11   9   6      598.54      654.44     50.32 o 
  13   9   6     5109.68     4871.70     65.77 o 
  15   9   6      161.03      292.57     48.25 o 
  17   9   6     5220.16     5478.61    213.20 o 
 -22  10   6     1160.05     1307.05     65.72 o 
 -20  10   6     3304.80     3444.84     64.43 o 
 -18  10   6     1000.53     1249.86     53.41 o 
 -16  10   6     7954.26     7416.95     87.86 o 
 -14  10   6     3411.69     3221.13     62.74 o 
 -12  10   6     2779.64     2646.64     98.57 o 
 -10  10   6     7429.87     7442.01    100.08 o 
  -8  10   6      901.13      780.58     47.73 o 
  -6  10   6     6711.59     6263.46     90.87 o 
  -4  10   6     6111.45     6198.20    130.32 o 
  -2  10   6        1.33       -2.43     45.43 o 
   0  10   6    12864.96    12522.00    133.73 o 
   2  10   6     3553.15     4148.77     48.54 o 
   4  10   6      807.80      833.69     44.03 o 
   6  10   6    10507.80    11208.56    156.73 o 
   8  10   6      253.77      259.75     59.89 o 
  10  10   6     3979.61     4232.28     80.01 o 
  12  10   6      210.59      174.15     41.58 o 
  14  10   6     2037.49     2064.60     68.87 o 
  16  10   6     4395.04     4083.81     68.39 o 
 -19  11   6     4887.55     4495.77    134.54 o 
 -17  11   6      571.88      640.52     70.19 o 
 -15  11   6        4.33       20.13     52.88 o 
 -13  11   6    13460.42    13150.08    133.66 o 
 -11  11   6     5235.05     5621.65     65.43 o 
  -9  11   6     3427.29     3375.79     60.82 o 
  -7  11   6    12524.85    13879.57    363.52 o 
  -5  11   6      130.94      109.38     63.23 o 
  -3  11   6     4187.87     4263.94    109.91 o 
  -1  11   6     2600.93     2403.93     53.37 o 
   1  11   6     6091.21     6413.40     74.69 o 
   3  11   6    10259.76    10453.30    196.46 o 
   5  11   6        2.24       -7.78     48.58 o 
   7  11   6     4448.12     4464.88     57.62 o 
   9  11   6      961.27      756.14     49.92 o 
  11  11   6      202.92      122.45     54.12 o 
  13  11   6     1636.72     1462.37     98.50 o 
 -14  12   6     5914.95     5907.16     96.72 o 
 -12  12   6     2337.64     2358.60     85.93 o 
 -10  12   6    11245.53    10288.59     82.87 o 
  -8  12   6      844.99      672.95     55.29 o 
  -6  12   6     3279.78     3239.51     61.92 o 
  -4  12   6     4673.35     4223.08     79.45 o 
  -2  12   6       61.35       50.03     48.22 o 
   0  12   6      882.69      800.47     50.21 o 
   2  12   6       37.86       28.86     44.00 o 
   4  12   6     6041.21     5726.50    204.17 o 
   6  12   6     2628.22     2544.61     64.92 o 
   8  12   6      675.49      606.29     69.49 o 
 -33   1   7       48.42       -3.51     62.06 o 
 -31   1   7       58.09      -11.22     52.24 o 
 -29   1   7        2.25      -11.78     48.52 o 
 -27   1   7       46.89      131.33     44.77 o 
 -25   1   7        0.95        6.38     50.50 o 
 -23   1   7      170.14      152.68     52.89 o 
 -21   1   7      710.92      656.95     55.83 o 
 -19   1   7     2001.07     2357.85     65.21 o 
 -17   1   7     1379.16     1112.28     54.97 o 
 -15   1   7      173.07      174.33     47.44 o 
 -13   1   7     3254.90     3341.46     82.33 o 
 -11   1   7      660.16      813.48     76.53 o 
  -9   1   7     2075.79     2298.95    119.90 o 
  -7   1   7       23.73       65.76     72.63 o 
  -5   1   7    10721.84    10725.54    133.23 o 
  -3   1   7        7.04      161.78     45.42 o 
  -1   1   7      162.44      135.10     44.34 o 
   1   1   7      345.79      507.08     45.33 o 
   3   1   7     9800.29    10123.08    105.03 o 
   5   1   7      618.01      324.24     43.65 o 
   7   1   7     5129.71     4422.37     55.02 o 
   9   1   7      524.96      551.66     38.92 o 
  11   1   7       14.41      -23.37     30.98 o 
  13   1   7     1729.10     1832.68     49.09 o 
  15   1   7    12967.16    13243.30    164.72 o 
  17   1   7     1725.59     1928.23     56.54 o 
  19   1   7        0.26        1.91     45.22 o 
  21   1   7      160.61      139.55     66.94 o 
  23   1   7      768.86      978.65     51.47 o 
  25   1   7     1863.36     1650.51     58.77 o 
 -32   2   7       25.29       39.95     57.90 o 
 -30   2   7      161.26      157.80     59.43 o 
 -28   2   7     4763.59     4368.48     74.60 o 
 -26   2   7      964.28      778.40     53.69 o 
 -24   2   7       66.80       62.06     51.80 o 
 -22   2   7      868.90     1008.42     57.39 o 
 -20   2   7     4445.49     4551.88     74.84 o 
 -18   2   7     3028.24     2685.21     59.95 o 
 -16   2   7        4.60        0.91     44.25 o 
 -14   2   7      461.55      408.72     50.48 o 
 -12   2   7    15460.22    16235.69    174.41 o 
 -10   2   7      963.44     1352.43     65.26 o 
  -8   2   7    28305.31    32763.93    419.44 o 
  -6   2   7    13424.81    12698.51    128.54 o 
  -4   2   7      287.57       88.81     49.39 o 
  -2   2   7    21096.65    17906.48    190.52 o 
   0   2   7     3735.57     3261.40     60.67 o 
   2   2   7    31260.14    34048.91    193.57 o 
   4   2   7     1224.16     1799.19     43.04 o 
   6   2   7      344.53      580.00     44.81 o 
   8   2   7     2308.01     2480.20     46.98 o 
  10   2   7        9.45       32.88     35.26 o 
  12   2   7      249.82      241.80     40.24 o 
  14   2   7      535.25      632.63     45.60 o 
  16   2   7    17933.28    17511.73    206.20 o 
  18   2   7      154.11       67.79     36.27 o 
  20   2   7      172.97      162.32     38.55 o 
  22   2   7     1478.64     1239.06     45.83 o 
  24   2   7      180.15      228.59     53.32 o 
  26   2   7       13.49       21.24     46.61 o 
 -31   3   7      785.01      686.71     55.01 o 
 -29   3   7       52.47        7.38     51.56 o 
 -27   3   7        8.56       20.37     55.13 o 
 -25   3   7      266.39      287.47     51.58 o 
 -23   3   7     3096.74     3122.00     58.46 o 
 -21   3   7     1711.67     1533.00     54.14 o 
 -19   3   7      273.21      298.59     54.73 o 
 -17   3   7      687.29      747.28     50.72 o 
 -15   3   7     4360.29     4478.98     59.75 o 
 -13   3   7     2978.28     3049.53     62.41 o 
 -11   3   7     3896.72     4994.12     73.74 o 
  -9   3   7    46577.13    49546.07    627.32 o 
  -7   3   7      976.89     1081.79     58.84 o 
  -5   3   7     6630.83     6398.42     73.73 o 
  -3   3   7      472.95      453.10     55.70 o 
  -1   3   7     3382.87     3262.63     55.32 o 
   1   3   7     2371.89     2238.58     48.13 o 
   3   3   7    21876.60    21660.33    269.18 o 
   5   3   7     3214.63     3444.49     70.91 o 
   7   3   7    44402.77    43995.20    553.77 o 
   9   3   7      375.69      275.02     39.23 o 
  11   3   7      668.59      723.74     38.95 o 
  13   3   7     2983.22     3339.59     48.82 o 
  15   3   7       77.96       58.55     39.44 o 
  17   3   7        9.59       32.16     38.11 o 
  19   3   7     4652.50     4443.26     57.53 o 
  21   3   7      492.61      482.79     55.77 o 
  23   3   7      627.37      593.84     44.33 o 
  25   3   7      886.47      966.23     56.07 o 
 -32   4   7      234.27      228.22     63.39 o 
 -30   4   7     1120.80      949.77     58.03 o 
 -28   4   7        5.17        6.46     53.76 o 
 -26   4   7     1818.22     1959.37     55.61 o 
 -24   4   7       31.12       50.94     45.46 o 
 -22   4   7     1708.96     1776.27     57.41 o 
 -20   4   7      421.44      535.20     49.52 o 
 -18   4   7     1181.62     1230.56     57.76 o 
 -16   4   7     2682.04     2983.98     57.41 o 
 -14   4   7      233.02      181.26     43.42 o 
 -12   4   7    13987.72    13353.97     98.28 o 
 -10   4   7     2160.89     2227.69     58.12 o 
  -8   4   7     8260.16     8240.58     82.69 o 
  -6   4   7     6405.75     5796.70     71.05 o 
  -4   4   7     1001.04     1009.24     47.09 o 
  -2   4   7     3659.90     3210.39     54.68 o 
   0   4   7     5451.30     6469.81     67.70 o 
   2   4   7      797.70     1183.54     40.70 o 
   4   4   7     3573.96     3524.67     60.15 o 
   6   4   7     1137.69     1494.06     49.21 o 
   8   4   7      736.49      584.41     37.43 o 
  10   4   7     3071.08     3008.63     55.54 o 
  12   4   7     2351.87     2059.42     48.34 o 
  14   4   7     2219.98     2213.17     57.32 o 
  16   4   7      233.49      109.49     39.07 o 
  18   4   7      197.54      266.70     38.59 o 
  20   4   7       50.87      115.76     49.32 o 
  22   4   7       38.40       78.00     52.61 o 
  24   4   7      218.98      270.51     61.79 o 
 -31   5   7       15.26       49.59     62.49 o 
 -29   5   7      560.11      500.21     55.29 o 
 -27   5   7      608.92      421.75     55.00 o 
 -25   5   7      109.40       82.66     53.95 o 
 -23   5   7        2.40       -5.33     50.36 o 
 -21   5   7     2793.00     2821.80     62.08 o 
 -19   5   7     8403.80     9099.85    107.17 o 
 -17   5   7    14317.86    13909.48    161.06 o 
 -15   5   7      112.58      139.27     54.03 o 
 -13   5   7     4613.80     4867.72     67.59 o 
 -11   5   7     1574.30     1314.92     48.60 o 
  -9   5   7     9358.37     8037.45    120.58 o 
  -7   5   7     7526.81     8623.39    170.86 o 
  -5   5   7    16769.10    17022.84    225.14 o 
  -3   5   7     2847.63     2412.44     58.07 o 
  -1   5   7    11033.34    10929.20    154.69 o 
   1   5   7    27175.54    25536.51    307.12 o 
   3   5   7     1487.50     1713.17     34.54 o 
   5   5   7     3111.53     2684.22     42.11 o 
   7   5   7        8.40        2.80     47.85 o 
   9   5   7     2591.40     2883.29     51.42 o 
  11   5   7      707.63      677.93     53.40 o 
  13   5   7      164.93      179.33     43.04 o 
  15   5   7     1356.69     1266.13     45.68 o 
  17   5   7      189.31      262.32     41.65 o 
  19   5   7      247.57      347.12     54.15 o 
  21   5   7      290.27      284.98     52.86 o 
  23   5   7      988.55     1159.71     56.35 o 
 -30   6   7        4.69        8.21     56.94 o 
 -28   6   7      156.21       92.23     58.76 o 
 -26   6   7      909.29     1250.85     63.25 o 
 -24   6   7        6.91        5.48     48.42 o 
 -22   6   7      438.43      488.30     47.95 o 
 -20   6   7      912.10      878.65     49.29 o 
 -18   6   7     4077.01     4267.44     61.46 o 
 -16   6   7        4.00        7.02     47.24 o 
 -14   6   7     2712.83     2984.29     57.46 o 
 -12   6   7     2302.53     2280.95     60.43 o 
 -10   6   7      179.66      326.57     45.61 o 
  -8   6   7     1238.85     1326.34     41.67 o 
  -6   6   7     2442.90     2463.64     52.64 o 
  -4   6   7      773.59      928.03     46.96 o 
  -2   6   7      619.81      883.37     46.31 o 
   0   6   7    15650.18    15342.04    190.31 o 
   2   6   7     2500.43     2369.01     47.10 o 
   4   6   7    21488.49    21134.19     89.11 o 
   6   6   7     1246.97     1555.16     47.45 o 
   8   6   7     1383.72     1242.16     43.51 o 
  10   6   7      120.20      113.02     42.77 o 
  12   6   7      243.24      251.95     42.51 o 
  14   6   7       84.13      145.31     42.05 o 
  16   6   7        9.89       56.75     37.68 o 
  18   6   7       36.19      -23.49     48.52 o 
  20   6   7      156.02      164.61     52.41 o 
  22   6   7      402.78      409.90     64.97 o 
 -27   7   7       13.83       -0.92     58.49 o 
 -25   7   7     1458.76     1551.61     58.70 o 
 -23   7   7      843.67      941.70     63.86 o 
 -21   7   7      158.41      197.70     41.63 o 
 -19   7   7     5248.79     5525.43    122.10 o 
 -17   7   7      168.81      347.31     46.81 o 
 -15   7   7      604.36      628.66     53.49 o 
 -13   7   7     5741.35     5905.56     64.77 o 
 -11   7   7      272.79      386.48     55.28 o 
  -9   7   7     5671.10     5016.46     64.34 o 
  -7   7   7     5300.97     5135.48     59.55 o 
  -5   7   7     5048.33     4963.49     66.19 o 
  -3   7   7     6212.43     6370.64    118.28 o 
  -1   7   7      546.57      467.41     38.97 o 
   1   7   7     1518.86     1439.08     48.11 o 
   3   7   7     3243.42     3934.23     58.19 o 
   5   7   7     1418.42     1743.15     57.28 o 
   7   7   7      684.42      647.41     37.07 o 
   9   7   7      306.35      265.36     39.43 o 
  11   7   7      982.94      989.71     45.75 o 
  13   7   7       92.62       71.54     45.69 o 
  15   7   7      704.59      728.29     51.83 o 
  17   7   7     1427.82     1299.48     63.68 o 
  19   7   7       66.82       29.29     44.63 o 
  21   7   7     1612.25     1413.76     66.78 o 
 -26   8   7       11.30       60.64     70.85 o 
 -24   8   7      265.65      169.44     59.26 o 
 -22   8   7     2284.91     2227.25     59.29 o 
 -20   8   7     1130.05     1266.18     63.93 o 
 -18   8   7      562.52      415.53     42.89 o 
 -16   8   7      400.37      446.49     46.93 o 
 -14   8   7      254.12      400.34     52.05 o 
 -12   8   7     7802.12     7677.82     96.40 o 
 -10   8   7     9526.92    10299.56    138.32 o 
  -8   8   7      161.73       73.06     47.79 o 
  -6   8   7    10075.42    10467.37    127.89 o 
  -4   8   7      751.28      596.73     44.86 o 
  -2   8   7     3211.98     3060.63     55.34 o 
   0   8   7     3183.32     3464.07     63.14 o 
   2   8   7       22.35       48.80     42.69 o 
   4   8   7     2909.99     2840.91     59.28 o 
   6   8   7        0.93       -4.36     43.02 o 
   8   8   7     1914.44     1999.74     51.36 o 
  10   8   7     1799.39     1734.72     49.51 o 
  12   8   7      775.55      685.84     56.18 o 
  14   8   7     1745.24     1810.39     51.39 o 
  16   8   7     2572.98     2671.54     70.27 o 
  18   8   7      650.93      700.91     46.25 o 
  20   8   7      980.07     1046.63     66.08 o 
 -25   9   7      706.13      777.74    106.03 o 
 -23   9   7     1163.09     1256.71     57.09 o 
 -21   9   7        9.03       20.33     44.70 o 
 -19   9   7     8538.90     9793.76     85.51 o 
 -17   9   7     1319.43     1050.20     57.09 o 
 -15   9   7     2632.38     2837.93     51.02 o 
 -13   9   7     4230.70     3540.49     69.96 o 
 -11   9   7      110.01      142.39     42.22 o 
  -9   9   7     7014.33     6788.76     79.27 o 
  -7   9   7       89.90       65.13     51.66 o 
  -5   9   7      953.68      997.58     45.41 o 
  -3   9   7      267.47      190.13     42.86 o 
  -1   9   7      319.96      435.63     46.98 o 
   1   9   7      230.80      123.75     46.82 o 
   3   9   7     3696.68     3799.95     76.83 o 
   5   9   7       36.17       13.22     45.80 o 
   7   9   7     4931.11     5350.10    125.71 o 
   9   9   7       31.27        0.97     45.56 o 
  11   9   7     3622.07     4296.44     71.28 o 
  13   9   7     3900.70     3790.51     96.86 o 
  15   9   7       19.70       18.54     47.90 o 
  17   9   7     1147.38     1124.82     60.43 o 
 -22  10   7     2621.81     2526.70     62.66 o 
 -20  10   7      222.13      290.67     49.14 o 
 -18  10   7      752.82      606.10     55.38 o 
 -16  10   7     2664.13     2687.02     58.14 o 
 -14  10   7      603.43      640.18     50.63 o 
 -12  10   7      685.81      723.00     56.91 o 
 -10  10   7     1546.28     1748.35     50.32 o 
  -8  10   7     1061.17      921.64     43.85 o 
  -6  10   7     1447.70     1802.82     62.82 o 
  -4  10   7     1802.81     1571.07     43.91 o 
  -2  10   7     1829.43     1708.36     48.03 o 
   0  10   7     3774.72     3732.94     50.32 o 
   2  10   7      121.19      169.36     45.34 o 
   4  10   7       13.54       19.80     46.02 o 
   6  10   7     1352.93     1249.62     53.36 o 
   8  10   7      808.28      917.99     50.93 o 
  10  10   7     1689.41     1495.65     43.64 o 
  12  10   7        0.80       17.95     49.82 o 
  14  10   7     4052.27     4205.11     99.37 o 
 -17  11   7      136.09      208.36     56.24 o 
 -15  11   7      652.57      857.81     55.71 o 
 -13  11   7     1409.43     1245.59     53.82 o 
 -11  11   7        7.70       15.84     53.13 o 
  -9  11   7      315.68      362.02     46.21 o 
  -7  11   7      182.98      126.53     60.16 o 
  -5  11   7      158.71      254.51     52.96 o 
  -3  11   7     4799.45     4641.78     85.82 o 
  -1  11   7      211.37      347.72     54.47 o 
   1  11   7     7242.91     7722.57    242.57 o 
   3  11   7     2425.36     2287.60     60.10 o 
   5  11   7       33.71      -35.18     59.16 o 
   7  11   7     1035.55     1003.69     54.94 o 
   9  11   7      148.32      135.52     47.54 o 
  11  11   7     1277.33     1042.94     55.85 o 
 -14  12   7      168.15      193.48    100.35 o 
 -12  12   7     3130.78     3061.83     72.11 o 
 -10  12   7     2171.56     1978.80     60.71 o 
  -8  12   7       45.35       70.94     52.27 o 
  -6  12   7      446.25      326.50     49.37 o 
  -4  12   7      507.69      479.39     45.94 o 
  -2  12   7     1968.88     1893.33     58.67 o 
   0  12   7      132.50       56.48     48.06 o 
   2  12   7     1520.96     1334.06     68.61 o 
   4  12   7     3013.72     3341.85    124.04 o 
   6  12   7     1078.52      990.35     60.30 o 
 -32   0   8     5444.85     5849.10    111.92 o 
 -30   0   8        1.28       19.17     82.25 o 
 -28   0   8    13284.20    14409.59    295.82 o 
 -26   0   8     3091.26     2739.36     85.03 o 
 -24   0   8     1954.34     1912.67     83.45 o 
 -22   0   8    68366.68    68990.77    855.35 o 
 -20   0   8    43478.99    46039.69    451.57 o 
 -18   0   8    88710.92    88811.38   1959.72 o 
 -16   0   8     6541.08     7060.12    123.66 o 
 -14   0   8      416.47      536.31     89.10 o 
  -4   0   8    16688.81    18535.04    191.90 o 
  -2   0   8    10660.26     8668.28    166.12 o 
   0   0   8     6488.15     5764.95    104.26 o 
   2   0   8       44.18      228.47     63.70 o 
   4   0   8     7223.31     5543.94     95.08 o 
   6   0   8     2831.13     2511.66     67.79 o 
   8   0   8     1505.79     1280.39     68.78 o 
  10   0   8    17984.39    17895.85    111.03 o 
  12   0   8    18717.01    18862.03    124.15 o 
  14   0   8    87309.27    89408.60    422.52 o 
  16   0   8    11151.86     9977.06    134.08 o 
  18   0   8     4116.49     3715.54     83.94 o 
  20   0   8     8942.25     9007.48    211.30 o 
  22   0   8     1946.27     1737.52     89.70 o 
  24   0   8    19521.76    19476.32    467.17 o 
  26   0   8        1.28       16.44     96.97 o 
 -33   1   8      693.65      738.02     59.24 o 
 -31   1   8     9520.13     9104.93    267.61 o 
 -29   1   8     2066.30     2358.06     62.39 o 
 -27   1   8     2050.76     1951.02     46.17 o 
 -25   1   8    10278.39    11170.31    131.80 o 
 -23   1   8    10181.32    10745.96    146.64 o 
 -21   1   8     4018.13     4200.62     70.21 o 
 -19   1   8    58699.33    67633.16   1191.89 o 
 -17   1   8     1049.41      510.09     53.71 o 
 -15   1   8    33739.22    32616.75    626.32 o 
 -13   1   8    20339.84    19559.35    380.27 o 
 -11   1   8     5359.78     5292.00    215.14 o 
  -7   1   8      311.87      360.88     66.10 o 
  -5   1   8     6107.19     3945.44     80.29 o 
  -3   1   8     7298.14     8632.75     81.62 o 
  -1   1   8      600.62      727.99     50.01 o 
   1   1   8    48805.45    50980.25    534.56 o 
   3   1   8    12485.38    12227.59    125.26 o 
   5   1   8    12163.44     9610.38     90.08 o 
   7   1   8    17555.84    16930.10    114.81 o 
   9   1   8    18157.38    18350.20    132.09 o 
  11   1   8    39012.89    40414.14    275.82 o 
  13   1   8     6577.14     6392.59    149.63 o 
  15   1   8    72575.32    71294.52    276.43 o 
  17   1   8     5443.72     5953.12     88.53 o 
  19   1   8       31.18       61.03     37.92 o 
  21   1   8     9556.97    10378.03    115.76 o 
  23   1   8     2571.55     2297.23     51.26 o 
  25   1   8     5174.65     5394.08     73.75 o 
 -32   2   8     5024.06     4780.29     70.84 o 
 -30   2   8     1054.89     1035.59     57.24 o 
 -28   2   8    19119.99    19772.06    182.83 o 
 -26   2   8     4784.12     4560.98     67.33 o 
 -24   2   8     5065.23     4930.38    102.45 o 
 -22   2   8    33533.85    35548.16    247.83 o 
 -20   2   8     7122.54     7506.64     82.50 o 
 -18   2   8    27294.71    28021.82    166.82 o 
 -16   2   8    30040.49    30641.07    256.23 o 
 -14   2   8     2242.37     2265.63     57.99 o 
 -12   2   8    55923.83    54141.52    711.41 o 
 -10   2   8      662.63      558.41     61.68 o 
  -8   2   8    20008.21    17300.76    180.98 o 
  -6   2   8    77624.70    83947.31   1070.09 o 
  -4   2   8     2672.58     3103.67     64.52 o 
  -2   2   8    18375.38    16520.19    173.99 o 
   0   2   8      232.56      206.69     43.62 o 
   2   2   8    37205.74    38010.40    311.60 o 
   4   2   8    10716.48    10321.95     76.70 o 
   6   2   8      802.78      880.08     32.43 o 
   8   2   8    32547.03    32436.59    338.87 o 
  10   2   8     7433.63     7508.32     85.92 o 
  12   2   8     5016.30     5023.05     60.05 o 
  14   2   8    12675.36    12820.19    192.79 o 
  16   2   8     2607.57     2652.57     61.82 o 
  18   2   8    13478.23    13117.60     86.21 o 
  20   2   8     8079.59     8225.66     83.31 o 
  22   2   8      745.21      798.64     43.85 o 
  24   2   8    12227.88    11306.83    160.71 o 
 -33   3   8      919.39      898.38    108.34 o 
 -31   3   8     2632.32     2464.99     82.49 o 
 -29   3   8    30314.46    31740.53    349.96 o 
 -27   3   8     2519.70     2721.98     68.05 o 
 -25   3   8    15588.08    16449.57    182.66 o 
 -23   3   8       15.43       36.24     53.91 o 
 -21   3   8    15289.36    15518.35     98.85 o 
 -19   3   8    17482.09    18108.50    213.49 o 
 -17   3   8      190.21      220.81     53.70 o 
 -15   3   8    23189.91    22132.86    318.06 o 
 -13   3   8     9235.13     9113.40     86.67 o 
 -11   3   8       74.61       49.39     49.17 o 
  -9   3   8      256.81      528.98     52.94 o 
  -7   3   8    54283.86    52769.48    522.71 o 
  -5   3   8    76760.81    75812.99    588.29 o 
  -3   3   8    48211.97    43895.75    527.76 o 
  -1   3   8    45507.31    44222.30    347.79 o 
   1   3   8    31389.72    27712.19    247.96 o 
   3   3   8     7553.48     8311.35     65.03 o 
   5   3   8    41723.05    40345.93    631.76 o 
   7   3   8    23727.81    24044.22     94.56 o 
   9   3   8     4579.38     4304.92     60.82 o 
  11   3   8     7195.27     7273.28     60.79 o 
  13   3   8        4.61      -19.20     42.38 o 
  15   3   8     3228.99     3058.32     50.74 o 
  17   3   8     4279.87     4169.55     56.23 o 
  19   3   8        0.55       12.77     42.82 o 
  21   3   8    14951.84    14817.23    316.43 o 
  23   3   8     2862.79     2963.52     63.68 o 
  25   3   8     4035.85     4326.60    360.52 o 
 -32   4   8     5888.41     5687.79    185.79 o 
 -30   4   8     2378.64     2133.51     67.52 o 
 -28   4   8    14384.06    14115.88    149.85 o 
 -26   4   8     2162.72     2402.00     62.13 o 
 -24   4   8     1010.00     1049.65     54.08 o 
 -22   4   8     1965.91     2289.99     55.07 o 
 -20   4   8        5.69       17.08     52.98 o 
 -18   4   8     4580.35     4628.40     63.08 o 
 -16   4   8    15955.86    15940.34    218.66 o 
 -14   4   8     6443.80     5763.49     67.91 o 
 -12   4   8    23129.54    22291.86    409.22 o 
 -10   4   8     2857.84     3110.59     56.02 o 
  -8   4   8      757.75      431.79     49.17 o 
  -6   4   8    90354.92    98312.84    525.91 o 
  -4   4   8       72.74      121.33     49.25 o 
  -2   4   8    38886.72    35957.85    350.88 o 
   0   4   8     2918.86     3263.28     65.29 o 
   2   4   8     8351.42     8412.76    108.23 o 
   4   4   8    46822.89    49646.65    829.45 o 
   6   4   8       64.90       24.54     30.25 o 
   8   4   8    34440.32    33417.86    182.99 o 
  10   4   8     1418.49     1558.13     46.98 o 
  12   4   8    16621.31    17255.36    277.00 o 
  14   4   8     8589.13     8856.00    155.42 o 
  16   4   8     1365.89     1396.57     48.96 o 
  18   4   8     6455.70     6864.51    130.33 o 
  20   4   8     6404.21     6171.09    110.59 o 
  22   4   8     1208.68     1422.47     93.16 o 
  24   4   8     4020.58     3347.29    132.75 o 
 -31   5   8     2018.83     2089.59     69.99 o 
 -29   5   8     6380.22     6835.79    148.83 o 
 -27   5   8      232.18      264.72     59.53 o 
 -25   5   8     7822.15     8662.87     84.27 o 
 -23   5   8     3434.13     2887.36     55.76 o 
 -21   5   8     2591.29     2384.34     55.25 o 
 -19   5   8    20152.69    20694.90    189.46 o 
 -17   5   8      357.18      484.74     54.86 o 
 -15   5   8    22326.01    23360.28    153.11 o 
 -13   5   8     5248.10     4980.56     61.89 o 
 -11   5   8    17531.60    16879.10     88.65 o 
  -9   5   8    14300.79    13369.13    145.95 o 
  -7   5   8     3115.74     3142.06     53.53 o 
  -5   5   8    21921.64    19365.81    153.72 o 
  -3   5   8     5570.10     5574.66     62.40 o 
  -1   5   8    18916.21    18125.20    144.35 o 
   1   5   8    22947.10    22935.83    208.93 o 
   3   5   8    12263.88    12244.19     84.97 o 
   5   5   8    20674.50    22044.47    388.90 o 
   7   5   8    13871.61    13669.39     90.54 o 
   9   5   8      385.51      379.45     47.89 o 
  11   5   8    13961.70    13883.02    170.46 o 
  13   5   8     1432.45     1364.47     54.61 o 
  15   5   8     7127.20     7035.09     59.80 o 
  17   5   8     7617.18     7510.38     63.54 o 
  19   5   8       10.38       39.09     47.57 o 
  21   5   8     5623.71     5000.35     67.10 o 
  23   5   8      722.56      955.87     64.18 o 
 -30   6   8      179.92      233.32     70.34 o 
 -28   6   8     4390.43     4432.02     73.39 o 
 -26   6   8     4170.72     4018.97     72.04 o 
 -24   6   8      609.65      527.30     55.87 o 
 -22   6   8    17547.26    17910.29     95.68 o 
 -20   6   8     1064.95      966.53     45.29 o 
 -18   6   8    15325.37    14029.01    138.21 o 
 -16   6   8     5685.30     6653.26     88.63 o 
 -14   6   8      631.97      610.86     45.90 o 
 -12   6   8    15483.93    17143.81     94.40 o 
 -10   6   8     3617.43     3369.33     63.50 o 
  -8   6   8    30046.14    29584.17    276.73 o 
  -6   6   8     5092.36     4658.03     63.31 o 
  -4   6   8     6972.14     7524.34     74.04 o 
  -2   6   8    32278.91    32774.17    266.99 o 
   0   6   8    16923.57    16662.20    253.08 o 
   2   6   8    10652.69    11231.95    135.30 o 
   4   6   8    57595.63    58793.50    849.72 o 
   6   6   8      712.35      606.43     41.80 o 
   8   6   8     9708.29     9219.65     75.75 o 
  10   6   8     4541.14     4813.06     99.19 o 
  12   6   8      562.01      527.92     40.18 o 
  14   6   8    13921.96    14996.21    243.44 o 
  16   6   8      351.12      419.71     50.57 o 
  18   6   8     3316.79     3502.55     58.17 o 
  20   6   8      727.38      748.50     59.97 o 
  22   6   8     3800.39     3990.18    104.95 o 
 -27   7   8       60.51        3.52     57.90 o 
 -25   7   8     5377.42     6456.42    104.83 o 
 -23   7   8     7491.53     7539.50    120.04 o 
 -21   7   8     5590.10     5749.62     74.55 o 
 -19   7   8     8839.81     9476.58     73.96 o 
 -17   7   8     2593.69     3145.91     62.96 o 
 -15   7   8     6187.65     5893.62     64.28 o 
 -13   7   8    17675.14    17994.68    267.55 o 
 -11   7   8    24835.32    25267.55    173.30 o 
  -9   7   8    56377.23    56461.86    606.37 o 
  -7   7   8     2426.97     2580.65     60.64 o 
  -5   7   8    27040.60    27310.76    218.13 o 
  -3   7   8     2167.23     2316.95     54.61 o 
  -1   7   8       96.31      140.07     43.76 o 
   1   7   8    19940.07    20077.75    150.81 o 
   3   7   8     2714.95     2788.80     54.64 o 
   5   7   8    24392.55    24941.68    254.19 o 
   7   7   8     2447.68     2459.95     48.73 o 
   9   7   8      116.09       28.69     42.14 o 
  11   7   8    14319.48    14184.52    484.36 o 
  13   7   8     8357.11     8176.07     62.87 o 
  15   7   8     6466.23     6660.33    163.59 o 
  17   7   8     4230.53     4580.89     69.10 o 
  19   7   8     2097.33     2307.31     81.74 o 
  21   7   8     4675.27     3964.93    123.86 o 
 -26   8   8     2583.90     2202.36     65.26 o 
 -24   8   8      458.67      326.88     59.69 o 
 -22   8   8     6862.87     7618.11     80.23 o 
 -20   8   8       12.82        1.59     59.67 o 
 -18   8   8     6389.56     6061.95    103.23 o 
 -16   8   8     4632.44     4486.82     59.68 o 
 -14   8   8     1194.95     1010.62     54.05 o 
 -12   8   8    19144.35    20095.17    278.28 o 
 -10   8   8    11415.68    12002.56    164.91 o 
  -8   8   8    14392.92    14614.33    209.83 o 
  -6   8   8     7099.07     7280.64     85.26 o 
  -4   8   8      354.84      333.91     43.67 o 
  -2   8   8    17878.15    17814.62    133.24 o 
   0   8   8     3135.09     3233.32     52.15 o 
   2   8   8    13187.23    14517.85    110.08 o 
   4   8   8    14181.06    14763.56    306.05 o 
   6   8   8       29.89       15.17     46.07 o 
   8   8   8     9159.83     9144.42    123.53 o 
  10   8   8     4618.21     4553.67     58.00 o 
  12   8   8       54.45       78.46     59.80 o 
  14   8   8    16360.74    16125.74    336.91 o 
  16   8   8      377.68      442.64     48.79 o 
  18   8   8     4241.89     4261.70     68.67 o 
 -23   9   8     1342.77     1231.09     43.93 o 
 -21   9   8     2938.93     2820.56     62.82 o 
 -19   9   8     6523.63     6872.57    106.16 o 
 -17   9   8        9.89       11.19     59.60 o 
 -15   9   8     5924.81     6023.50     91.21 o 
 -13   9   8     1754.91     1731.79     55.43 o 
 -11   9   8     3808.80     3568.36     68.59 o 
  -9   9   8     5916.53     6279.20     91.07 o 
  -7   9   8     1968.50     2091.23     52.05 o 
  -5   9   8    11757.35    11901.08    108.34 o 
  -3   9   8    13367.11    12868.46     79.37 o 
  -1   9   8      104.13      125.27     41.88 o 
   1   9   8    14898.82    14810.57    135.10 o 
   3   9   8     3734.43     3402.15     49.57 o 
   5   9   8     5956.23     5620.73     54.64 o 
   7   9   8     5420.29     5369.87     52.62 o 
   9   9   8     1873.18     1904.41     52.34 o 
  11   9   8     7127.07     6994.04    185.41 o 
  13   9   8     1397.06     1436.47     63.46 o 
  15   9   8     3121.09     3102.60    103.21 o 
  17   9   8     2767.39     2466.81     82.69 o 
 -22  10   8     2212.33     2337.59     63.98 o 
 -20  10   8        9.90       17.66     43.68 o 
 -18  10   8     5463.41     5878.55    106.40 o 
 -16  10   8     6304.51     5934.39     71.78 o 
 -14  10   8       11.88       43.05     52.62 o 
 -12  10   8     9877.64    10204.87    126.64 o 
 -10  10   8       38.22       22.95     45.47 o 
  -8  10   8     5439.87     5151.17     64.79 o 
  -6  10   8     4121.05     4437.03     74.06 o 
  -4  10   8       42.41       75.27     45.03 o 
  -2  10   8    15338.20    14875.49    127.82 o 
   0  10   8     1379.62     1431.41     54.12 o 
   2  10   8     1906.33     1769.49     59.17 o 
   4  10   8    10488.30    11099.42    196.74 o 
   6  10   8      734.83      645.37     50.46 o 
   8  10   8     4549.83     4572.33    151.08 o 
  10  10   8     1519.87     1656.75     44.31 o 
  12  10   8     2270.88     2600.90    161.19 o 
  14  10   8     2530.96     2446.27     97.91 o 
 -17  11   8       16.03       50.64     69.65 o 
 -15  11   8     6443.49     7047.11     82.25 o 
 -13  11   8     2418.38     2128.26     55.72 o 
 -11  11   8     2088.41     1794.71     51.57 o 
  -9  11   8     6101.83     6263.62     66.95 o 
  -7  11   8        8.65       -7.90     53.01 o 
  -5  11   8     5530.37     5750.97     83.11 o 
  -3  11   8     4209.69     4108.48     61.18 o 
  -1  11   8     4381.83     4637.58    135.16 o 
   1  11   8      732.40      796.84     51.28 o 
   3  11   8       69.29       83.09     44.43 o 
   5  11   8    10531.15    10077.14    168.35 o 
   7  11   8     2449.89     2490.58     88.04 o 
   9  11   8      133.49      177.92     57.19 o 
 -12  12   8     5436.61     5124.32     82.67 o 
 -10  12   8      464.84      439.63     70.96 o 
  -8  12   8     3888.46     3134.49     59.81 o 
  -6  12   8     1829.62     1873.33     63.57 o 
  -4  12   8      331.93      409.18     59.27 o 
  -2  12   8     4222.52     3809.78    102.91 o 
   0  12   8     1205.09      956.39     51.63 o 
   2  12   8       95.80      117.87     52.79 o 
   4  12   8     4539.18     4296.42     85.31 o 
 -33   1   9        4.27      -25.00     68.85 o 
 -31   1   9      171.31      216.57     59.31 o 
 -29   1   9      532.85      632.95     55.30 o 
 -27   1   9      342.86      473.78     46.36 o 
 -25   1   9       91.41      114.67     47.79 o 
 -23   1   9      307.69      343.54     50.32 o 
 -21   1   9     8626.51     8860.65    111.60 o 
 -19   1   9     2730.76     3011.76     78.70 o 
 -17   1   9     4519.50     4000.44     70.79 o 
 -15   1   9      417.63      350.93     55.77 o 
 -13   1   9       60.58      212.03     91.30 o 
 -11   1   9    12262.50    11465.83    210.58 o 
  -9   1   9     5136.71     5082.97    148.38 o 
  -7   1   9    18095.70    16250.96    150.53 o 
  -5   1   9     2360.09     1941.02     65.14 o 
  -3   1   9      466.66      705.25     56.10 o 
  -1   1   9      949.05      952.15     51.60 o 
   1   1   9      237.93      121.32     47.19 o 
   3   1   9    67918.00    75347.51    694.24 o 
   5   1   9     5915.54     6387.23     56.84 o 
   7   1   9     1253.03     1157.60     43.38 o 
   9   1   9     2249.02     2459.03     43.01 o 
  11   1   9    10356.63    10573.72    136.83 o 
  13   1   9     1043.96      937.26     55.78 o 
  15   1   9     6990.49     7184.82     94.37 o 
  17   1   9       49.34       39.60     40.91 o 
  19   1   9       79.00       34.47     48.60 o 
  21   1   9      139.96      110.08     53.05 o 
  23   1   9     2965.96     3420.58     71.67 o 
 -32   2   9        8.15        2.62     51.72 o 
 -30   2   9     1395.16     1400.50     54.57 o 
 -28   2   9       30.72       30.81     54.71 o 
 -26   2   9       61.22       56.34     52.40 o 
 -24   2   9      558.81      623.02     54.61 o 
 -22   2   9     9517.77     9084.99    118.98 o 
 -20   2   9     1591.76     1562.44     64.30 o 
 -18   2   9     1026.97     1109.41     62.64 o 
 -16   2   9       24.57       34.20     47.34 o 
 -14   2   9     4524.26     4308.86     71.99 o 
 -12   2   9      253.15      407.92     65.58 o 
 -10   2   9    12530.29    13803.33    162.08 o 
  -8   2   9    15067.33    19577.36    224.32 o 
  -6   2   9      449.15      860.85     58.42 o 
  -4   2   9      121.14      157.46     49.99 o 
  -2   2   9     1685.68     1451.95     53.68 o 
   0   2   9      225.53      175.71     46.16 o 
   2   2   9     1021.60      516.12     36.94 o 
   4   2   9      322.87      649.73     33.58 o 
   6   2   9     3293.19     3459.71     44.06 o 
   8   2   9      252.89      228.81     30.90 o 
  10   2   9     1992.26     1941.82     40.08 o 
  12   2   9     3129.63     3407.61     45.51 o 
  14   2   9     3265.62     3087.57     76.92 o 
  16   2   9      904.72      855.16     40.37 o 
  18   2   9      703.71      463.26     39.74 o 
  20   2   9      112.88       51.14     45.01 o 
  22   2   9      408.21      378.44     52.94 o 
  24   2   9      125.74      217.10     58.03 o 
 -33   3   9      351.57      320.11     71.31 o 
 -31   3   9      180.37      311.69     53.44 o 
 -29   3   9       23.45       41.24     54.28 o 
 -27   3   9      421.98      515.31     64.70 o 
 -25   3   9       12.14        0.26     50.45 o 
 -23   3   9     3377.36     3440.35     67.27 o 
 -21   3   9      226.70      270.50     54.32 o 
 -19   3   9     2388.81     2391.60     67.99 o 
 -17   3   9     1410.89     1362.41     63.86 o 
 -15   3   9     1100.00     1193.64     54.37 o 
 -13   3   9     1513.25     1660.00     57.82 o 
 -11   3   9      459.72      659.16     52.75 o 
  -9   3   9       33.78       51.85     50.29 o 
  -7   3   9    20558.29    21446.97    119.76 o 
  -5   3   9     4238.58     4435.32     60.71 o 
  -3   3   9     5899.25     4836.12     56.35 o 
  -1   3   9    10543.51     8850.49     74.12 o 
   1   3   9      626.12      889.58     51.07 o 
   3   3   9      268.75      298.90     35.92 o 
   5   3   9     9959.46    11166.12     72.53 o 
   7   3   9     4537.31     4034.04     59.84 o 
   9   3   9       36.20       49.28     52.44 o 
  11   3   9     1495.36     1686.97     55.95 o 
  13   3   9      699.02      796.94     35.70 o 
  15   3   9        2.77       15.08     34.25 o 
  17   3   9      943.02      918.05     43.94 o 
  19   3   9       36.94       37.48     53.67 o 
  21   3   9      252.82      237.81     42.53 o 
  23   3   9        4.27      -51.67     54.34 o 
 -32   4   9        0.37        7.74     70.19 o 
 -30   4   9     1748.66     1790.13     69.06 o 
 -28   4   9     3239.29     3482.97     74.61 o 
 -26   4   9      252.08      232.37     56.59 o 
 -24   4   9      582.42      591.81     53.11 o 
 -22   4   9      284.78      258.10     52.42 o 
 -20   4   9     5827.43     5904.63     71.00 o 
 -18   4   9      812.28      883.25     51.51 o 
 -16   4   9       43.77       10.44     55.30 o 
 -14   4   9      316.60      262.12     44.38 o 
 -12   4   9      292.30      442.19     47.64 o 
 -10   4   9    16712.17    16934.87    156.87 o 
  -8   4   9      141.43       21.94     45.89 o 
  -6   4   9      392.41      398.32     43.89 o 
  -4   4   9    10326.59     9671.33     88.73 o 
  -2   4   9       41.46      214.04     34.33 o 
   0   4   9       76.22       62.56     34.87 o 
   2   4   9     7316.93     7575.04    212.67 o 
   4   4   9     5572.66     5516.21     56.32 o 
   6   4   9       31.94       -0.24     43.35 o 
   8   4   9       38.74        1.53     39.86 o 
  10   4   9     3483.41     3556.14     59.85 o 
  12   4   9     2024.40     2266.38     53.59 o 
  14   4   9       19.29      -45.18     51.36 o 
  16   4   9      107.29      126.48     41.56 o 
  18   4   9     2049.63     1837.72     50.79 o 
  20   4   9        1.13      -30.77     47.60 o 
  22   4   9        5.73       17.07     58.32 o 
 -31   5   9      324.71      406.50     72.07 o 
 -29   5   9     1102.81     1113.56     63.77 o 
 -27   5   9      113.68      130.70     59.15 o 
 -25   5   9       91.66      114.87     63.30 o 
 -23   5   9      451.50      459.81     52.12 o 
 -21   5   9      347.42      365.21     53.82 o 
 -19   5   9     5088.49     5344.15     62.51 o 
 -17   5   9        1.13       47.17     54.49 o 
 -15   5   9      105.39       42.21     47.72 o 
 -13   5   9     2506.59     2256.94     61.42 o 
 -11   5   9      170.82      216.81     44.23 o 
  -9   5   9     2941.30     2618.73     51.10 o 
  -7   5   9     5636.98     5859.65    100.90 o 
  -5   5   9     7225.32     7454.73     65.32 o 
  -3   5   9     4363.38     4255.23     57.63 o 
  -1   5   9     7680.46     7632.84     93.38 o 
   1   5   9    14684.80    13713.56    121.68 o 
   3   5   9     2140.63     1937.58     50.44 o 
   5   5   9    16038.90    15901.61     82.26 o 
   7   5   9     4957.42     5018.00     54.96 o 
   9   5   9      366.35      345.23     43.84 o 
  11   5   9      300.83      226.11     42.88 o 
  13   5   9       15.50      -12.37     45.88 o 
  15   5   9     2114.15     2105.07     42.65 o 
  17   5   9      908.29      814.81     50.20 o 
  19   5   9        4.47       58.37     47.33 o 
  21   5   9        0.81      -16.54     47.90 o 
 -30   6   9       64.73       73.99     70.34 o 
 -28   6   9     1834.09     1662.25     64.83 o 
 -26   6   9      259.92      299.34     53.98 o 
 -24   6   9      236.94      175.32     59.92 o 
 -22   6   9       52.23      -10.40     50.48 o 
 -20   6   9     5135.73     5469.32     68.98 o 
 -18   6   9     2761.39     2536.08     56.07 o 
 -16   6   9     1561.72     1500.03     52.09 o 
 -14   6   9     3144.61     2744.47     57.24 o 
 -12   6   9      978.71     1334.21     57.58 o 
 -10   6   9        2.62       10.93     54.07 o 
  -8   6   9     3637.90     3868.06     57.72 o 
  -6   6   9        3.43       10.41     47.73 o 
  -4   6   9      532.85      305.57     45.04 o 
  -2   6   9      685.38      775.23     46.91 o 
   0   6   9      443.56      396.47     54.49 o 
   2   6   9     5465.13     5699.80     69.39 o 
   4   6   9     3322.61     3329.58     52.52 o 
   6   6   9     1333.18     1290.29     50.76 o 
   8   6   9     1693.83     1795.40     51.56 o 
  10   6   9        6.91      -14.74     42.50 o 
  12   6   9     1829.55     1709.87     57.34 o 
  14   6   9     1717.05     1727.22     41.10 o 
  16   6   9      137.70      153.66     48.71 o 
  18   6   9     1027.81     1067.80     51.46 o 
  20   6   9      136.48      122.70     44.63 o 
 -27   7   9      223.17      317.71     58.69 o 
 -25   7   9     1168.21     1097.21     62.82 o 
 -23   7   9       32.49       78.99     53.64 o 
 -21   7   9     4930.23     4960.91     68.68 o 
 -19   7   9      208.56      189.68     42.60 o 
 -17   7   9        3.54      -13.34     51.73 o 
 -15   7   9     1962.86     1628.03     48.29 o 
 -13   7   9      391.83      515.68     48.90 o 
 -11   7   9     1616.61     1139.62     51.96 o 
  -9   7   9     1699.08     1615.84     54.12 o 
  -7   7   9     2984.76     2736.14     53.17 o 
  -5   7   9      792.54      858.82     46.77 o 
  -3   7   9      451.43      455.99     39.24 o 
  -1   7   9     3533.00     3323.03     52.89 o 
   1   7   9     1977.23     2171.56     53.43 o 
   3   7   9        1.39      -12.19     47.06 o 
   5   7   9     6338.64     6337.67     86.07 o 
   7   7   9      481.37      518.42     44.16 o 
   9   7   9      100.80      134.40     46.11 o 
  11   7   9     1962.49     2000.79     52.68 o 
  13   7   9       12.25        9.50     42.32 o 
  15   7   9     1404.15     1460.71     56.95 o 
  17   7   9       15.37       59.79     43.68 o 
  19   7   9      322.92      334.43     70.65 o 
 -26   8   9       24.04       47.14     62.00 o 
 -24   8   9     1455.84     1345.16     52.37 o 
 -22   8   9     3776.21     3956.53     64.05 o 
 -20   8   9      246.44      193.04     53.95 o 
 -18   8   9     2069.43     2275.40     53.75 o 
 -16   8   9      936.12     1147.85     54.15 o 
 -14   8   9     2476.42     2827.21     55.40 o 
 -12   8   9     1337.98     1291.75     44.41 o 
 -10   8   9      375.09      351.93     44.42 o 
  -8   8   9     9096.68     9754.41    151.36 o 
  -6   8   9     3382.40     3077.11     60.47 o 
  -4   8   9      209.59      202.02     47.38 o 
  -2   8   9        7.23       19.29     47.21 o 
   0   8   9     1971.76     2229.44     49.32 o 
   2   8   9     1224.09     1126.75     49.79 o 
   4   8   9      973.25      882.58     45.04 o 
   6   8   9     7111.70     7125.49    167.62 o 
   8   8   9     4384.16     4239.94     84.11 o 
  10   8   9      576.88      622.29     55.20 o 
  12   8   9      229.26      313.92     49.54 o 
  14   8   9      839.45      821.42     61.45 o 
  16   8   9      427.15      498.62     74.82 o 
  18   8   9      859.84      661.16     73.24 o 
 -23   9   9      234.16      143.73     52.63 o 
 -21   9   9     1730.28     1573.86     72.38 o 
 -19   9   9      709.62      753.06     51.72 o 
 -17   9   9        2.07        8.04     52.61 o 
 -15   9   9     2546.42     2588.38     67.84 o 
 -13   9   9      605.69      663.49     43.33 o 
 -11   9   9     4083.80     3966.91     59.42 o 
  -9   9   9     3231.30     3065.98     49.29 o 
  -7   9   9      368.13      464.37     43.35 o 
  -5   9   9     2956.64     2888.07     71.16 o 
  -3   9   9      323.96      301.07     46.70 o 
  -1   9   9      142.00      118.38     39.55 o 
   1   9   9       22.82       31.94     45.99 o 
   3   9   9      208.06      208.07     45.83 o 
   5   9   9     2558.03     2548.21     45.64 o 
   7   9   9     1293.70     1561.46     52.66 o 
   9   9   9     2368.66     2378.39     63.15 o 
  11   9   9     3305.64     3531.00     62.29 o 
  13   9   9      524.64      410.34     46.13 o 
  15   9   9     1955.70     1819.91     78.41 o 
 -22  10   9     1656.21     1659.55     75.86 o 
 -20  10   9       95.29      101.00     48.39 o 
 -18  10   9     1911.90     1794.02     63.95 o 
 -16  10   9      471.23      589.79     54.98 o 
 -14  10   9      133.29      238.80     54.26 o 
 -12  10   9      871.76      881.16     52.56 o 
 -10  10   9       97.69       92.10     54.03 o 
  -8  10   9     1471.77     1422.28     54.44 o 
  -6  10   9     1417.06     1485.12     50.38 o 
  -4  10   9     1651.64     1556.90     63.30 o 
  -2  10   9     6698.83     7414.49    229.19 o 
   0  10   9      582.68      479.93     44.75 o 
   2  10   9     1780.69     2124.92     60.08 o 
   4  10   9     2634.84     2762.67     77.26 o 
   6  10   9     1190.08     1387.61     55.89 o 
   8  10   9     1189.63     1147.64     40.51 o 
  10  10   9      475.41      410.97     48.85 o 
  12  10   9     1446.44     1440.04     61.23 o 
 -17  11   9      485.30      527.90     64.22 o 
 -15  11   9     3375.97     3015.75     72.44 o 
 -13  11   9      706.76      626.94     50.07 o 
 -11  11   9     2465.27     2414.02     53.34 o 
  -9  11   9     2548.21     2336.30     56.18 o 
  -7  11   9      242.37      240.94     54.54 o 
  -5  11   9     3321.89     3351.22     67.90 o 
  -3  11   9       12.15      -25.64     58.54 o 
  -1  11   9     2339.48     2428.04     60.42 o 
   1  11   9      242.78      374.24     53.47 o 
   3  11   9      166.31      205.52     53.68 o 
   5  11   9     2805.34     2489.69     53.24 o 
   7  11   9      297.42      424.76     62.67 o 
   9  11   9      826.90      773.35     48.62 o 
 -12  12   9      367.98      458.91     64.15 o 
 -10  12   9      847.57      735.85     59.36 o 
  -8  12   9     2167.37     2420.57     68.55 o 
  -6  12   9      463.44      523.45     48.08 o 
  -4  12   9     1358.03     1457.66     47.77 o 
  -2  12   9     3008.57     2511.22    119.05 o 
   0  12   9     1712.43     1568.18     85.17 o 
   2  12   9      340.68      368.00     66.05 o 
 -32   0  10      817.82     1013.57     87.91 o 
 -30   0  10    11823.50    11305.29    357.52 o 
 -28   0  10    11445.53    12346.49    327.25 o 
 -26   0  10       27.93        5.06     78.47 o 
 -24   0  10     7876.55     9115.84    418.76 o 
 -22   0  10    15276.15    14205.61    161.69 o 
 -20   0  10    10013.25     9731.52    226.13 o 
 -18   0  10    33843.52    35461.29    300.26 o 
 -16   0  10     1985.15     1639.42    124.69 o 
  -8   0  10    18138.82    20800.05    339.54 o 
  -6   0  10      595.64      251.98     76.22 o 
  -4   0  10    51987.06    50826.16    489.14 o 
  -2   0  10    34760.78    34557.18    200.10 o 
   0   0  10     3152.99     4078.37    109.72 o 
   2   0  10     1740.02     3451.34     74.99 o 
   4   0  10     3884.70     3704.84     79.92 o 
   6   0  10    18831.75    18801.15    453.34 o 
   8   0  10    23824.55    21477.71    421.22 o 
  10   0  10    17398.74    16842.90    120.45 o 
  12   0  10    28432.08    28473.20    207.84 o 
  14   0  10     8886.12     8560.16     99.37 o 
  16   0  10    13680.16    12899.14     94.74 o 
  18   0  10    12398.32    12179.75    180.49 o 
  20   0  10     4021.93     4157.08     95.52 o 
  22   0  10    13203.32    12247.87    135.69 o 
  24   0  10       23.94       10.83     69.43 o 
 -33   1  10     1074.65     1223.09     76.66 o 
 -31   1  10     7734.27     7893.35     88.63 o 
 -29   1  10     2597.81     2562.14     69.46 o 
 -27   1  10     9791.12    10147.99    110.33 o 
 -25   1  10     5901.70     5561.98     80.29 o 
 -23   1  10     2611.68     2567.31     69.47 o 
 -21   1  10    29770.42    32153.87    450.58 o 
 -19   1  10    17179.00    16925.39    265.35 o 
 -17   1  10    45443.01    47695.09    519.92 o 
 -15   1  10    22514.83    21670.21    865.18 o 
 -13   1  10      119.88      228.77     95.84 o 
 -11   1  10    21381.86    20294.68    275.50 o 
  -9   1  10    27096.09    25347.77    219.37 o 
  -7   1  10    33247.85    28991.64    177.15 o 
  -5   1  10    66036.82    70332.60    885.03 o 
  -3   1  10    11671.63    10003.81     86.46 o 
  -1   1  10    14878.49    13360.06    167.47 o 
   1   1  10    12183.43    13361.68    212.87 o 
   3   1  10      570.87      378.36     43.68 o 
   5   1  10    49146.38    50257.45    681.13 o 
   7   1  10    13750.59    12709.25    126.12 o 
   9   1  10    36653.66    37652.24    139.54 o 
  11   1  10     8522.57     8649.64     64.42 o 
  13   1  10     2264.77     2199.91     65.92 o 
  15   1  10     4730.80     4947.78     58.91 o 
  17   1  10       36.02       44.60     43.94 o 
  19   1  10    11248.38    11820.04    108.51 o 
  21   1  10     2220.69     2120.16     54.13 o 
  23   1  10     4026.26     4569.87     66.04 o 
 -32   2  10     1951.92     1836.24     59.17 o 
 -30   2  10     8694.19     9135.36    168.83 o 
 -28   2  10     3255.90     3402.10     65.24 o 
 -26   2  10     2795.22     2702.46     64.43 o 
 -24   2  10    18631.77    19184.48    183.92 o 
 -22   2  10     3144.58     3217.26     70.13 o 
 -20   2  10    56948.96    59560.36   1026.70 o 
 -18   2  10    32942.57    35835.53    510.91 o 
 -16   2  10      836.87     1065.76     57.04 o 
 -14   2  10    27206.95    26589.28    441.40 o 
 -12   2  10    11095.83    10419.23    186.65 o 
 -10   2  10    11694.73     9185.68    107.88 o 
  -8   2  10    13685.94    11918.82    108.58 o 
  -6   2  10     2170.59     2501.11     63.73 o 
  -4   2  10    21484.71    20865.71    155.83 o 
  -2   2  10      405.59      304.35     41.92 o 
   0   2  10    24395.73    25862.13    291.45 o 
   2   2  10    35985.89    36171.43    235.83 o 
   4   2  10       47.70      174.81     33.67 o 
   6   2  10    15829.21    14379.76     84.24 o 
   8   2  10    14325.25    14003.86     63.52 o 
  10   2  10      392.05      318.90     37.47 o 
  12   2  10     9157.22     9682.19    125.06 o 
  14   2  10     1390.11     1351.48     38.65 o 
  16   2  10     4670.76     4506.19     54.00 o 
  18   2  10    12311.60    12444.08    177.18 o 
  20   2  10      266.62      254.03     44.84 o 
  22   2  10     9523.21     9376.43    286.21 o 
 -33   3  10     8859.91     8634.44    307.04 o 
 -31   3  10    11013.97    11381.53    271.14 o 
 -29   3  10      454.21      427.53     61.06 o 
 -27   3  10     4637.23     5255.47     91.30 o 
 -25   3  10     6466.86     7090.78     97.00 o 
 -23   3  10     6647.20     6987.87     80.49 o 
 -21   3  10    11449.64    11950.91    134.82 o 
 -19   3  10     2601.34     2891.72     70.83 o 
 -17   3  10    13891.04    14289.96     99.86 o 
 -15   3  10    20022.09    19486.07    123.65 o 
 -13   3  10       47.93       48.41     47.67 o 
 -11   3  10    97492.21   106691.41    310.80 o 
  -9   3  10     2348.10     2941.77     66.90 o 
  -7   3  10     7458.66     6704.12     93.09 o 
  -5   3  10    25008.31    23432.92    359.71 o 
  -3   3  10     3140.68     2791.22     58.57 o 
  -1   3  10    76943.52    78180.23   1052.28 o 
   1   3  10     7349.18     6606.13     65.32 o 
   3   3  10    38261.30    34902.24    493.92 o 
   5   3  10    21171.19    21392.04    149.96 o 
   7   3  10       26.24       19.95     42.79 o 
   9   3  10     5270.71     5517.51     60.70 o 
  11   3  10     3337.73     3125.97     79.86 o 
  13   3  10    46011.64    46709.77    540.80 o 
  15   3  10     4884.67     4844.10    101.12 o 
  17   3  10      450.73      515.27     53.88 o 
  19   3  10     7029.09     6485.14     69.54 o 
  21   3  10     5631.80     5390.11    155.20 o 
  23   3  10     2071.61     1897.02     58.34 o 
 -32   4  10      516.87      418.69     71.08 o 
 -30   4  10    15463.86    15771.23    252.81 o 
 -28   4  10     6564.71     6300.48     81.12 o 
 -26   4  10        3.75        1.13     59.37 o 
 -24   4  10    12865.15    12865.80    161.47 o 
 -22   4  10     1764.40     1904.26     59.45 o 
 -20   4  10    11329.47    11717.37    106.44 o 
 -18   4  10     6687.42     6596.99     77.23 o 
 -16   4  10       14.47       10.00     52.62 o 
 -14   4  10    37140.58    38481.51    400.49 o 
 -12   4  10    23733.41    23472.11    174.67 o 
 -10   4  10    21450.27    20573.95    149.77 o 
  -8   4  10    28149.72    28256.43    487.62 o 
  -6   4  10      390.84      474.75     42.65 o 
  -4   4  10    48674.98    49716.95    581.30 o 
  -2   4  10    22056.19    20678.12    286.49 o 
   0   4  10    25549.42    23470.84    281.73 o 
   2   4  10    24008.03    25059.30    103.64 o 
   4   4  10       43.39       28.82     47.62 o 
   6   4  10    13095.21    13732.40     81.09 o 
   8   4  10     8868.14     8752.68     66.98 o 
  10   4  10     1721.59     1899.66     45.00 o 
  12   4  10    32454.76    31263.33    100.50 o 
  14   4  10      841.54      636.25     43.73 o 
  16   4  10     5829.74     5901.01     54.82 o 
  18   4  10     5983.97     6097.14    137.74 o 
  20   4  10       10.45      -11.66     47.03 o 
  22   4  10     6514.36     6550.58    171.06 o 
 -31   5  10     9045.35     8881.89    185.43 o 
 -29   5  10      100.18      121.09     59.03 o 
 -27   5  10    11392.33    12696.69    121.77 o 
 -25   5  10     9496.01     9421.32    129.65 o 
 -23   5  10     1714.50     1977.15     57.88 o 
 -21   5  10    24443.67    25637.54    357.58 o 
 -19   5  10     9816.06    10501.13     85.14 o 
 -17   5  10     6665.54     6723.86     74.88 o 
 -15   5  10    11722.21    11295.51    136.01 o 
 -13   5  10    17317.21    16705.54    100.03 o 
 -11   5  10    18508.28    18714.46    120.13 o 
  -9   5  10        1.04        8.57     42.83 o 
  -7   5  10     6194.83     5113.76     70.85 o 
  -5   5  10    44832.60    45408.36    177.40 o 
  -3   5  10      470.47      410.23     44.52 o 
  -1   5  10    37473.26    37206.47    264.01 o 
   1   5  10    21085.32    21097.42    293.74 o 
   3   5  10    20367.40    20275.30    142.93 o 
   5   5  10     4303.36     4433.39     56.17 o 
   7   5  10      274.96      273.15     43.56 o 
   9   5  10    20909.92    20765.96    107.64 o 
  11   5  10     3899.36     3697.25     49.73 o 
  13   5  10     7787.74     7247.65    184.41 o 
  15   5  10     5129.52     5790.17     63.64 o 
  17   5  10       62.96       36.87     57.09 o 
  19   5  10     8469.68     8068.22    201.76 o 
  21   5  10     2922.83     2835.77     61.04 o 
 -30   6  10     3591.83     3600.27     75.74 o 
 -28   6  10     2085.07     1980.28     65.61 o 
 -26   6  10      318.26      180.67     58.86 o 
 -24   6  10    10243.36    11490.39    136.04 o 
 -22   6  10     2883.28     2942.57     54.15 o 
 -20   6  10     5649.51     5685.81     70.39 o 
 -18   6  10     7302.28     7238.06     78.59 o 
 -16   6  10      423.05      255.73     52.63 o 
 -14   6  10    10569.27    11828.08    136.00 o 
 -12   6  10      902.63      982.55     56.22 o 
 -10   6  10    13676.19    15106.09    111.68 o 
  -8   6  10    24707.65    25559.73    114.45 o 
  -6   6  10      180.01      304.26     54.36 o 
  -4   6  10    27337.71    26318.00    269.54 o 
  -2   6  10    15504.02    15281.07    158.28 o 
   0   6  10      461.91      462.77     44.78 o 
   2   6  10    18974.33    19392.44    228.40 o 
   4   6  10     6210.77     6109.43     63.27 o 
   6   6  10    22385.40    23657.09    284.23 o 
   8   6  10     5487.76     5908.44    116.69 o 
  10   6  10     2501.82     2762.58     57.32 o 
  12   6  10     6834.00     6665.83     59.35 o 
  14   6  10      257.19      198.76     53.84 o 
  16   6  10     5631.76     5223.47     57.07 o 
  18   6  10     1849.56     1944.24     58.23 o 
  20   6  10     3124.33     3402.29    134.22 o 
 -27   7  10     3635.13     4220.80    131.60 o 
 -25   7  10      580.83      432.98     49.12 o 
 -23   7  10     1919.26     1802.09     58.39 o 
 -21   7  10    19881.64    20619.67    254.51 o 
 -19   7  10     4100.42     3790.82     55.86 o 
 -17   7  10     9801.76     9955.91     84.49 o 
 -15   7  10     7027.76     6280.42     69.76 o 
 -13   7  10     6148.87     5245.44     63.58 o 
 -11   7  10    12598.55    12385.76     77.93 o 
  -9   7  10      181.45      124.08     40.57 o 
  -7   7  10    30863.53    31151.48    222.12 o 
  -5   7  10     9255.48     9911.51     83.00 o 
  -3   7  10    10688.61    10324.97    126.34 o 
  -1   7  10     1321.06     1157.61     50.62 o 
   1   7  10     1024.11     1101.81     40.14 o 
   3   7  10       29.52       74.84     35.66 o 
   5   7  10    17690.75    18138.94    391.23 o 
   7   7  10        3.96       35.62     45.77 o 
   9   7  10     9550.43     9392.60    142.20 o 
  11   7  10     2751.63     2543.30     60.08 o 
  13   7  10        9.50      -23.30     52.92 o 
  15   7  10     7215.59     7737.92    119.80 o 
  17   7  10        0.19       -8.77     51.47 o 
  19   7  10     6843.04     6143.10    141.23 o 
 -26   8  10       83.82       24.09     70.25 o 
 -24   8  10     5665.56     5816.46    169.71 o 
 -22   8  10     2468.67     2693.16     62.49 o 
 -20   8  10     1012.35     1109.45     57.89 o 
 -18   8  10     3272.24     3567.96     63.01 o 
 -16   8  10      210.17      282.09     50.56 o 
 -14   8  10     7555.69     7778.04    111.21 o 
 -12   8  10     2736.51     2697.18     54.58 o 
 -10   8  10    19505.85    19053.83    101.57 o 
  -8   8  10    15683.61    16783.20    175.56 o 
  -6   8  10     2355.81     2112.18     53.27 o 
  -4   8  10    11489.95    11607.26    100.04 o 
  -2   8  10    14973.36    15152.83     83.82 o 
   0   8  10      194.03      233.05     42.85 o 
   2   8  10    10847.78    10864.81     87.17 o 
   4   8  10       10.20       28.81     46.04 o 
   6   8  10    16550.40    16271.58    360.58 o 
   8   8  10     1755.72     1873.69     52.65 o 
  10   8  10     2355.16     2393.13     54.18 o 
  12   8  10     8303.54     8403.44    245.76 o 
  14   8  10     1203.35     1094.13     55.99 o 
  16   8  10     2691.95     2970.67     95.82 o 
 -23   9  10      306.14      238.99     51.05 o 
 -21   9  10     1000.68     1090.76     62.33 o 
 -19   9  10       45.44       38.99     51.67 o 
 -17   9  10     2109.55     2494.74     53.33 o 
 -15   9  10     8324.32     8335.42    178.11 o 
 -13   9  10        7.34       92.88     44.62 o 
 -11   9  10    16632.08    16876.46    283.85 o 
  -9   9  10     1310.50     1286.44     46.40 o 
  -7   9  10     4893.99     4967.52     72.52 o 
  -5   9  10     5836.27     5595.04     55.42 o 
  -3   9  10     5228.27     5450.85     67.12 o 
  -1   9  10    26377.32    27051.48    351.39 o 
   1   9  10     3230.69     3071.81     54.57 o 
   3   9  10     8124.98     7948.88    158.07 o 
   5   9  10     5409.16     5695.98    111.25 o 
   7   9  10      453.35      564.55     43.33 o 
   9   9  10     3431.73     3342.43     67.28 o 
  11   9  10     1776.26     1867.26     66.52 o 
  13   9  10     2337.39     2094.41     83.71 o 
 -20  10  10     3227.53     3241.95     74.56 o 
 -18  10  10     2490.05     2290.10     56.70 o 
 -16  10  10      120.35      233.67     53.18 o 
 -14  10  10     8023.50     8082.63     80.69 o 
 -12  10  10     6526.28     6822.24    101.01 o 
 -10  10  10     6866.19     6685.54     76.26 o 
  -8  10  10     4885.75     5083.58     67.14 o 
  -6  10  10      493.33      426.66     60.93 o 
  -4  10  10     3922.06     4167.33     66.41 o 
  -2  10  10      600.46      563.10     51.32 o 
   0  10  10    14288.46    14671.85    190.36 o 
   2  10  10     8284.38     8883.90    137.26 o 
   4  10  10      608.00      779.99     42.01 o 
   6  10  10     4055.34     4099.59     61.62 o 
   8  10  10     2505.60     2366.53    101.28 o 
  10  10  10        2.91       34.37     54.35 o 
  12  10  10     4295.84     3968.31    124.17 o 
 -17  11  10     1243.82     1360.80     73.57 o 
 -15  11  10     3089.39     3274.32    109.97 o 
 -13  11  10     1988.21     1900.63     55.93 o 
 -11  11  10     7986.44     7700.27    157.20 o 
  -9  11  10       26.80      114.52     47.87 o 
  -7  11  10     2191.25     2062.30     76.04 o 
  -5  11  10      445.39      411.09     45.61 o 
  -3  11  10       34.25       36.77     52.31 o 
  -1  11  10     6207.91     6043.10    101.59 o 
   1  11  10     1195.43     1252.68     72.24 o 
   3  11  10    12382.62    12255.40    302.61 o 
   5  11  10     5180.42     4665.56     56.14 o 
   7  11  10        3.49      -52.19     52.19 o 
 -10  12  10     1221.11     1193.45     66.60 o 
  -8  12  10     1389.44     1349.10     66.30 o 
  -6  12  10       91.19       66.65     62.39 o 
  -4  12  10     4231.03     4490.20    119.20 o 
  -2  12  10       33.11       47.90     62.83 o 
   0  12  10      997.94     1115.97     60.72 o 
 -33   1  11       50.68       69.19     69.83 o 
 -31   1  11      613.45      532.93     61.74 o 
 -29   1  11       71.79       29.44     64.91 o 
 -27   1  11      230.52      144.08     56.31 o 
 -25   1  11    14172.89    12967.83    107.34 o 
 -23   1  11     7581.39     8638.81    131.27 o 
 -21   1  11      844.82      804.61     75.15 o 
 -19   1  11      747.06      904.67     81.08 o 
 -17   1  11      190.16      304.28    110.02 o 
 -15   1  11     2411.93     2802.62    145.74 o 
 -13   1  11        9.31       89.88    110.40 o 
 -11   1  11    21845.38    23050.26    430.29 o 
  -9   1  11      673.79      470.03     68.86 o 
  -7   1  11     8739.56     8901.78    102.11 o 
  -5   1  11        8.77        2.35     44.28 o 
  -3   1  11      173.47      269.76     50.58 o 
  -1   1  11     5418.79     5823.51     62.94 o 
   1   1  11     2557.17     2679.18     54.81 o 
   3   1  11       27.04       35.98     43.27 o 
   5   1  11     4339.47     4797.74     70.69 o 
   7   1  11     4614.27     4274.50     59.34 o 
   9   1  11      291.66      266.41     53.40 o 
  11   1  11      571.75      508.51     44.53 o 
  13   1  11       23.47       -7.11     51.90 o 
  15   1  11       28.13      -14.20     40.70 o 
  17   1  11      555.70      508.42     49.98 o 
  19   1  11      431.26      433.15     49.86 o 
  21   1  11        9.81      -16.44     47.34 o 
  23   1  11        0.82       71.46    138.46 o 
 -32   2  11        5.45       59.14     60.91 o 
 -30   2  11      134.63      126.48     55.11 o 
 -28   2  11      336.66      419.71     60.82 o 
 -26   2  11       17.42       27.22     46.42 o 
 -24   2  11      527.82      596.83     60.13 o 
 -22   2  11      387.06      464.79     66.63 o 
 -20   2  11     1897.87     1895.10     75.66 o 
 -18   2  11     2603.87     2656.71     86.24 o 
 -16   2  11      655.86      736.73     70.43 o 
 -14   2  11     2556.72     2729.75    100.84 o 
 -12   2  11     3295.55     3016.36     90.01 o 
 -10   2  11       33.11      100.68     59.28 o 
  -8   2  11    27829.55    29407.28    235.16 o 
  -6   2  11      228.54      189.67     49.06 o 
  -4   2  11     7205.54     6035.54     74.82 o 
  -2   2  11    16632.84    16445.15    153.29 o 
   0   2  11    10556.55    10111.64     84.33 o 
   2   2  11        5.49       81.29     31.35 o 
   4   2  11     2605.98     2711.85     41.17 o 
   6   2  11        3.14      -14.28     43.10 o 
   8   2  11     4357.53     4125.41     47.70 o 
  10   2  11     2668.29     2520.28     45.64 o 
  12   2  11     3297.27     3377.25     47.85 o 
  14   2  11     2949.10     2652.68     41.07 o 
  16   2  11      113.00      107.22     33.08 o 
  18   2  11      686.61      720.01     44.03 o 
  20   2  11       28.58       56.96     41.16 o 
  22   2  11      188.86      127.80     53.08 o 
 -33   3  11      418.21      439.65     64.26 o 
 -31   3  11       77.58       96.24     59.46 o 
 -29   3  11      413.84      349.44     63.50 o 
 -27   3  11       15.82        8.31     59.71 o 
 -25   3  11      143.10      118.28     55.03 o 
 -23   3  11      210.57      273.36     57.86 o 
 -21   3  11     2154.73     2131.02     70.41 o 
 -19   3  11     1434.73     1282.60     67.60 o 
 -17   3  11      646.26      635.92     54.54 o 
 -15   3  11       14.64       50.53     61.58 o 
 -13   3  11     1590.89     1728.55     61.54 o 
 -11   3  11    23634.54    23168.38    259.41 o 
  -9   3  11    10406.08     9852.22     82.97 o 
  -7   3  11     1462.11     1632.08     54.71 o 
  -5   3  11     1899.90     1498.68     52.75 o 
  -3   3  11     6180.81     5878.35     63.61 o 
  -1   3  11     1091.01      888.77     40.81 o 
   1   3  11     2065.65     1665.32     42.52 o 
   3   3  11      403.21      293.14     39.62 o 
   5   3  11     2075.39     1758.94     52.51 o 
   7   3  11        1.80        2.61     38.98 o 
   9   3  11     2021.85     1856.64     47.42 o 
  11   3  11     4038.57     3860.07     44.56 o 
  13   3  11       33.07       -7.80     38.11 o 
  15   3  11      181.12      180.61     45.17 o 
  17   3  11      215.33      200.46     59.60 o 
  19   3  11       95.07      125.21     48.01 o 
  21   3  11       37.14       59.38     52.51 o 
 -32   4  11      416.24      312.42     70.68 o 
 -30   4  11     1110.42     1213.77     68.53 o 
 -28   4  11       23.30        7.82     61.76 o 
 -26   4  11      301.02      265.89     60.00 o 
 -24   4  11      317.91      294.76     53.60 o 
 -22   4  11     2201.32     2204.19     65.71 o 
 -20   4  11     2277.63     2171.40     67.23 o 
 -18   4  11       21.73      124.28     57.99 o 
 -16   4  11       91.32       97.65     58.98 o 
 -14   4  11      305.79      296.72     60.49 o 
 -12   4  11      322.85      318.66     53.92 o 
 -10   4  11     6287.76     5714.39     65.91 o 
  -8   4  11     1520.76     1767.85     51.65 o 
  -6   4  11     2851.43     2675.81     49.36 o 
  -4   4  11     1784.66     2281.87     47.40 o 
  -2   4  11      559.68      578.19     41.49 o 
   0   4  11     6695.11     6803.72    102.43 o 
   2   4  11      658.56      530.69     45.65 o 
   4   4  11      276.27      267.25     48.09 o 
   6   4  11      765.40      798.49     45.76 o 
   8   4  11       17.69        2.51     52.11 o 
  10   4  11       70.85       96.25     45.99 o 
  12   4  11      153.34      102.93     37.57 o 
  14   4  11      202.52      268.12     41.60 o 
  16   4  11     3776.53     3659.34     70.91 o 
  18   4  11      424.26      596.80     60.06 o 
  20   4  11        3.53      -18.51     51.79 o 
 -31   5  11     1020.15     1093.57     68.35 o 
 -29   5  11       14.47       28.99     61.22 o 
 -27   5  11     2501.56     2721.60     81.25 o 
 -25   5  11       93.49      176.27     62.98 o 
 -23   5  11       94.69      129.02     50.38 o 
 -21   5  11      208.54      193.03     48.97 o 
 -19   5  11       81.95      107.87     55.13 o 
 -17   5  11     3981.57     4771.74     72.07 o 
 -15   5  11       91.63       38.92     53.41 o 
 -13   5  11     2247.03     2447.35     65.27 o 
 -11   5  11     2446.74     2798.25     65.63 o 
  -9   5  11     1930.71     2133.23     60.47 o 
  -7   5  11      351.68      264.74     49.01 o 
  -5   5  11     1456.21     1007.57     51.64 o 
  -3   5  11      883.71      840.78     45.83 o 
  -1   5  11     1074.54     1034.75     41.42 o 
   1   5  11        4.10       29.36     43.61 o 
   3   5  11    15550.72    15901.02     78.24 o 
   5   5  11     2379.78     2386.90     47.17 o 
   7   5  11     2333.10     2274.05     52.56 o 
   9   5  11     2417.53     2479.17     57.82 o 
  11   5  11      111.98       94.45     45.41 o 
  13   5  11     2103.90     2216.21     48.75 o 
  15   5  11      289.32      292.28     74.46 o 
  17   5  11       19.22       14.28     58.43 o 
  19   5  11      778.25      713.99     55.00 o 
 -30   6  11     2318.16     2394.02     78.68 o 
 -28   6  11     2218.58     1864.05     66.57 o 
 -26   6  11        8.73      -13.05     58.47 o 
 -24   6  11      673.99      629.94     64.09 o 
 -22   6  11      305.71      372.13     45.80 o 
 -20   6  11     1440.43     1527.88     57.39 o 
 -18   6  11      109.46      121.76     52.01 o 
 -16   6  11      566.17      474.19     48.88 o 
 -14   6  11     2463.41     2830.64     62.35 o 
 -12   6  11      162.22      112.68     53.26 o 
 -10   6  11     1434.49     1430.08     57.66 o 
  -8   6  11     1621.14     1441.83     48.72 o 
  -6   6  11     3946.14     3917.83     56.21 o 
  -4   6  11    11717.03    11736.32    117.36 o 
  -2   6  11      637.06      572.59     41.85 o 
   0   6  11      140.55      142.42     43.64 o 
   2   6  11     8860.97     9551.31    153.14 o 
   4   6  11     6078.70     6361.30     71.00 o 
   6   6  11     2311.53     2317.68     49.82 o 
   8   6  11       28.73       12.31     41.70 o 
  10   6  11      614.42      636.54     42.76 o 
  12   6  11     1389.54     1454.42     59.22 o 
  14   6  11        8.97       60.97     48.42 o 
  16   6  11     2762.22     2715.95     74.04 o 
  18   6  11      212.98      203.64     64.42 o 
 -27   7  11     2762.68     2912.48    136.52 o 
 -25   7  11      162.22      121.62     58.95 o 
 -23   7  11      853.56      874.77     45.67 o 
 -21   7  11      906.58      854.82     64.27 o 
 -19   7  11     2869.28     2642.76     55.92 o 
 -17   7  11     1768.41     1809.59     57.05 o 
 -15   7  11      319.58      210.07     52.22 o 
 -13   7  11     1741.45     1627.89     57.43 o 
 -11   7  11        1.59       14.48     46.42 o 
  -9   7  11       16.66       45.58     46.76 o 
  -7   7  11     1423.13     1285.97     52.02 o 
  -5   7  11     1117.57     1031.55     46.97 o 
  -3   7  11     1302.17     1338.16     56.24 o 
  -1   7  11     1069.12      979.48     54.94 o 
   1   7  11     1050.19     1030.27     45.51 o 
   3   7  11    15071.92    15268.31     73.82 o 
   5   7  11      164.05       98.59     52.18 o 
   7   7  11      508.76      449.64     42.30 o 
   9   7  11     4383.65     4453.46    102.43 o 
  11   7  11       34.14       82.87     59.52 o 
  13   7  11      729.54      834.72     52.83 o 
  15   7  11      843.31      810.44     47.25 o 
  17   7  11      307.26      367.44     70.21 o 
 -26   8  11     1524.27     1319.87     67.18 o 
 -24   8  11     3098.98     3585.21     64.38 o 
 -22   8  11        1.15       -3.86     59.31 o 
 -20   8  11     2753.56     2994.95     69.00 o 
 -18   8  11     2139.45     2619.19     67.96 o 
 -16   8  11      212.16      278.30     41.77 o 
 -14   8  11       55.47      170.61     51.05 o 
 -12   8  11      141.10      172.64     42.18 o 
 -10   8  11        2.70       22.03     42.64 o 
  -8   8  11     5321.31     5863.35     67.23 o 
  -6   8  11     2388.26     2185.05     53.80 o 
  -4   8  11       90.97      100.07     42.84 o 
  -2   8  11      391.48      383.55     43.51 o 
   0   8  11      126.48      128.48     39.29 o 
   2   8  11     3191.94     2813.41     53.53 o 
   4   8  11      579.80      507.99     42.71 o 
   6   8  11     2273.96     2425.52     48.62 o 
   8   8  11      822.51      753.99     56.14 o 
  10   8  11     2720.55     2648.35     60.94 o 
  12   8  11     4484.56     4637.63     70.72 o 
  14   8  11        0.16       16.23     47.30 o 
 -23   9  11      236.12      131.42     70.46 o 
 -21   9  11     1833.79     1446.35     50.68 o 
 -19   9  11       14.62      -19.99     58.22 o 
 -17   9  11      170.39      120.32     52.99 o 
 -15   9  11      357.64      494.18     62.08 o 
 -13   9  11       81.61      109.27     55.02 o 
 -11   9  11     2005.00     1922.23     52.46 o 
  -9   9  11     2040.44     1711.07     52.14 o 
  -7   9  11     4534.24     4586.64     63.57 o 
  -5   9  11      208.12      251.23     51.26 o 
  -3   9  11     4345.29     3988.21    102.63 o 
  -1   9  11     2573.77     2799.49     45.91 o 
   1   9  11      832.85      873.89     44.01 o 
   3   9  11      351.46      508.63     47.35 o 
   5   9  11      557.23      740.49     49.88 o 
   7   9  11     1414.31     1286.54     52.70 o 
   9   9  11     1395.73     1300.72     59.39 o 
  11   9  11      283.09      388.19     44.64 o 
  13   9  11     2203.02     1805.52     69.71 o 
 -20  10  11      108.99      101.79     63.15 o 
 -18  10  11      646.14      690.22     50.34 o 
 -16  10  11      828.09      894.56     55.77 o 
 -14  10  11     2719.18     2889.28     68.69 o 
 -12  10  11     4326.57     4132.14     71.55 o 
 -10  10  11     1155.64     1508.43     51.06 o 
  -8  10  11      423.65      370.81     50.15 o 
  -6  10  11      144.74      195.72     60.34 o 
  -4  10  11     3176.35     2768.25     57.31 o 
  -2  10  11      131.39       72.48     54.14 o 
   0  10  11     6550.85     6536.78     98.24 o 
   2  10  11      243.61      248.68     43.07 o 
   4  10  11     1318.57     1403.11     90.49 o 
   6  10  11     1923.98     1800.22     53.42 o 
   8  10  11       19.16      -20.06     47.81 o 
  10  10  11      540.39      541.88     55.66 o 
 -17  11  11     2393.33     2392.87     69.16 o 
 -15  11  11      477.42      449.55     71.36 o 
 -13  11  11      252.24      190.56     52.88 o 
 -11  11  11     1089.68     1066.66     66.01 o 
  -9  11  11      206.60      184.50     58.99 o 
  -7  11  11     2560.97     2447.36     72.89 o 
  -5  11  11      257.65      298.13     58.83 o 
  -3  11  11     1106.31     1015.48     52.95 o 
  -1  11  11     1656.05     1691.66     69.07 o 
   1  11  11      936.31      932.19     56.40 o 
   3  11  11     1369.22     1157.93     64.50 o 
   5  11  11      583.34      597.84     58.73 o 
  -8  12  11     2015.65     2306.11     64.16 o 
  -6  12  11      209.31      338.30     70.20 o 
  -4  12  11     1938.32     2104.82     68.57 o 
 -32   0  12     5099.97     4925.95    144.07 o 
 -30   0  12    10665.92     9970.26    356.06 o 
 -28   0  12     1608.50     1438.88    114.15 o 
 -26   0  12    24477.31    26831.43    843.21 o 
 -24   0  12    21565.36    23481.72    642.28 o 
 -22   0  12      105.80       73.87     97.17 o 
 -10   0  12    10158.04    10748.22    272.85 o 
  -8   0  12     6130.52     6205.81    134.91 o 
  -6   0  12    27912.13    28787.11    333.47 o 
  -4   0  12    12120.35    11994.22    175.34 o 
  -2   0  12      742.45      607.43     58.31 o 
   0   0  12    17374.87    18094.17    251.64 o 
   2   0  12     3472.67     3590.21     69.55 o 
   4   0  12    10252.63    12290.25    105.46 o 
   6   0  12    37672.07    38451.13    168.32 o 
   8   0  12     1062.00     1234.61     78.24 o 
  10   0  12    39235.34    39844.77    326.94 o 
  12   0  12      611.79      758.87     62.38 o 
  14   0  12     7460.66     7409.85     78.77 o 
  16   0  12     4620.98     5132.16    156.06 o 
  18   0  12      621.44      490.86     99.27 o 
  20   0  12     3389.48     3367.30     94.37 o 
 -33   1  12     6674.06     5534.53    712.63 o 
 -31   1  12     1470.36     1570.40     79.45 o 
 -29   1  12     5970.12     6590.86     92.96 o 
 -27   1  12     8436.51     8726.38    171.90 o 
 -25   1  12     5742.17     6103.37     94.16 o 
 -23   1  12     7795.43     8317.22    116.76 o 
 -21   1  12     7382.16     7460.55    131.54 o 
 -19   1  12    14625.80    15784.67    246.39 o 
 -17   1  12    18634.53    17363.38   1331.74 o 
 -11   1  12    14168.25    13076.48    243.65 o 
  -9   1  12     9150.47     7935.62    107.21 o 
  -7   1  12    41732.96    39915.19    187.85 o 
  -5   1  12      372.59      424.92     45.12 o 
  -3   1  12   120793.16   126106.30    257.97 o 
  -1   1  12      764.37      621.11     47.46 o 
   1   1  12     8856.33     7337.63    146.28 o 
   3   1  12    15382.08    14897.84    138.72 o 
   5   1  12     1128.46     1100.46     50.65 o 
   7   1  12    21596.19    21635.89    116.29 o 
   9   1  12     6711.47     6380.48    114.90 o 
  11   1  12     5755.85     5711.69     64.37 o 
  13   1  12    13098.43    13800.75    204.73 o 
  15   1  12        0.99       97.16     43.72 o 
  17   1  12     2043.54     2041.96     58.52 o 
  19   1  12     3309.82     3323.42     73.46 o 
  21   1  12     1061.14      962.18     54.95 o 
 -32   2  12     3881.87     3695.20    174.60 o 
 -30   2  12     4829.84     5070.41     87.81 o 
 -28   2  12     4035.84     3994.59     83.51 o 
 -26   2  12    13219.81    13594.63    158.87 o 
 -24   2  12     3149.77     3165.53     76.53 o 
 -22   2  12     8496.94     8520.63    151.25 o 
 -20   2  12    20192.94    20183.02    432.82 o 
 -18   2  12       42.90      167.96     91.49 o 
 -16   2  12    15086.99    15297.97    194.85 o 
 -14   2  12     6416.37     5802.06    191.55 o 
 -12   2  12     3289.33     2916.79    102.95 o 
 -10   2  12    20993.31    20337.63    193.91 o 
  -8   2  12    15327.09    16735.42    116.21 o 
  -6   2  12    58945.73    61766.61    749.85 o 
  -4   2  12    15671.87    14423.35    171.88 o 
  -2   2  12     6332.56     6263.79     70.91 o 
   0   2  12    14383.73    14094.07    232.04 o 
   2   2  12     3522.05     3285.43     47.33 o 
   4   2  12     6367.73     6600.51     56.53 o 
   6   2  12    16198.71    15394.28    145.91 o 
   8   2  12     1512.36     1264.98     45.69 o 
  10   2  12    12700.43    11854.92     95.95 o 
  12   2  12    11415.44    11711.35    164.21 o 
  14   2  12     1358.06     1262.22     47.63 o 
  16   2  12     9190.40     9585.91    143.54 o 
  18   2  12      316.09      337.02     39.73 o 
  20   2  12     8501.24     7406.37     97.02 o 
 -33   3  12     5653.86     4416.89    177.19 o 
 -31   3  12     1874.68     2062.99     65.46 o 
 -29   3  12     5796.77     6175.31     97.73 o 
 -27   3  12     2992.43     3220.01     80.30 o 
 -25   3  12      831.73      837.04     59.34 o 
 -23   3  12    23866.04    24954.74    301.24 o 
 -21   3  12     3427.77     3620.27     79.04 o 
 -19   3  12    20901.67    22816.07    354.34 o 
 -17   3  12    16269.01    16911.41    262.75 o 
 -15   3  12     4666.95     4656.31     89.93 o 
 -13   3  12    40011.35    43118.23    328.08 o 
 -11   3  12     2099.62     1597.06     57.32 o 
  -9   3  12     2642.47     2415.19     58.83 o 
  -7   3  12    58881.64    58625.54    786.42 o 
  -5   3  12     7415.48     6927.98     67.72 o 
  -3   3  12    22990.06    22805.42    209.37 o 
  -1   3  12    13498.75    13059.79    125.01 o 
   1   3  12      377.52      314.51     44.42 o 
   3   3  12    40782.29    43229.71    372.68 o 
   5   3  12      354.16      334.88     38.20 o 
   7   3  12    11924.90    12430.20     70.26 o 
   9   3  12      881.86      839.08     44.79 o 
  11   3  12     3595.41     3366.52     50.82 o 
  13   3  12     8869.10     9202.55    140.19 o 
  15   3  12      632.92      657.61     50.36 o 
  17   3  12     8022.37     8619.45    131.82 o 
  19   3  12     4490.26     4043.65     60.85 o 
  21   3  12      115.15      103.17     80.53 o 
 -32   4  12     2970.53     2861.78    408.82 o 
 -30   4  12     8614.03     8780.02    126.81 o 
 -28   4  12      561.50      470.38     69.37 o 
 -26   4  12     5860.20     6077.78     95.63 o 
 -24   4  12     3823.31     3694.25     71.51 o 
 -22   4  12    13668.98    13776.44    181.00 o 
 -20   4  12    16214.64    16204.04    124.94 o 
 -18   4  12        2.25       35.98     52.07 o 
 -16   4  12    22431.04    23498.17    270.36 o 
 -14   4  12    31546.48    32892.52    288.69 o 
 -12   4  12     7279.57     7670.86     85.24 o 
 -10   4  12    24608.83    24615.40    241.59 o 
  -8   4  12     8791.34     8442.95     71.63 o 
  -6   4  12    27781.53    28177.60    296.69 o 
  -4   4  12    23843.30    22636.70    167.42 o 
  -2   4  12     4563.83     4406.77     65.49 o 
   0   4  12    36421.94    36855.89    466.17 o 
   2   4  12    11517.96    10882.72    161.52 o 
   4   4  12    21716.67    22129.33    107.64 o 
   6   4  12     4808.24     4640.97     55.75 o 
   8   4  12      984.76      840.45     45.22 o 
  10   4  12     8616.12     8997.67     74.13 o 
  12   4  12     2608.50     2294.56     45.95 o 
  14   4  12     9804.63     9772.05    221.83 o 
  16   4  12     8324.08     8021.65    210.34 o 
  18   4  12      456.71      370.60     49.15 o 
  20   4  12     4606.35     4264.51     73.83 o 
 -31   5  12     1226.01     1152.93    125.26 o 
 -29   5  12     5662.33     5858.57     99.81 o 
 -27   5  12     5951.68     5894.03     89.43 o 
 -25   5  12      878.23     1056.23     63.01 o 
 -23   5  12     7393.29     7623.00     80.26 o 
 -21   5  12      283.39      352.17     50.10 o 
 -19   5  12    16664.51    17638.30    156.77 o 
 -17   5  12    17582.78    16323.76    225.14 o 
 -15   5  12      360.56      270.28     56.11 o 
 -13   5  12    47036.90    46475.21    443.79 o 
 -11   5  12     1252.39     1321.54     58.46 o 
  -9   5  12     9382.72     8768.35    120.34 o 
  -7   5  12    15678.20    16503.97    137.16 o 
  -5   5  12     1616.66     1532.57     39.14 o 
  -3   5  12    13798.18    15259.11    125.84 o 
  -1   5  12     4529.16     4192.55     59.69 o 
   1   5  12      331.65      371.50     44.89 o 
   3   5  12    32765.86    31914.74    401.06 o 
   5   5  12      818.15      860.16     49.47 o 
   7   5  12     8701.53     9270.35     68.58 o 
   9   5  12    10419.61    11077.91    210.87 o 
  11   5  12     2770.81     2776.61     81.65 o 
  13   5  12    13886.42    14076.21    232.10 o 
  15   5  12      161.37      140.43     47.86 o 
  17   5  12     8762.50     7958.47    216.71 o 
  19   5  12     1302.87     1262.25     83.93 o 
 -30   6  12     2116.45     1722.63    260.55 o 
 -28   6  12        0.54       -1.68     58.13 o 
 -26   6  12     7226.78     7663.06    105.05 o 
 -24   6  12     2653.69     3118.10     73.30 o 
 -22   6  12     2664.49     2605.56     54.56 o 
 -20   6  12     9765.48    11002.37     92.10 o 
 -18   6  12     1051.26      911.91     55.39 o 
 -16   6  12    24667.10    25846.50    329.34 o 
 -14   6  12     9685.91     9516.92     81.10 o 
 -12   6  12    10908.01    11180.67     84.02 o 
 -10   6  12    14650.98    15472.54    112.59 o 
  -8   6  12     1351.79     1182.44     56.43 o 
  -6   6  12     6014.62     5945.85     65.24 o 
  -4   6  12    10682.47    10015.14    106.33 o 
  -2   6  12     5587.98     5687.10     59.75 o 
   0   6  12     5619.08     5689.58     93.59 o 
   2   6  12     3988.72     3990.81     51.95 o 
   4   6  12    12149.52    12052.52    123.91 o 
   6   6  12     7599.77     8348.94    139.43 o 
   8   6  12      359.82      525.96     45.65 o 
  10   6  12    10824.43    12120.80    249.93 o 
  12   6  12      199.42      171.23     49.27 o 
  14   6  12     5995.69     5948.05    104.47 o 
  16   6  12     1896.02     1735.08     63.25 o 
  18   6  12      207.63      179.62     69.87 o 
 -27   7  12     2228.20     2099.04     69.29 o 
 -25   7  12     1341.04     1638.37     65.26 o 
 -23   7  12    15424.18    14342.63    185.94 o 
 -21   7  12        0.95       41.66     53.09 o 
 -19   7  12     3090.14     3053.62     76.17 o 
 -17   7  12     2109.59     1975.15     57.52 o 
 -15   7  12     2802.39     2421.60     59.53 o 
 -13   7  12     9744.64     9742.02    147.18 o 
 -11   7  12       13.26       28.91     46.01 o 
  -9   7  12     1066.63      736.89     49.48 o 
  -7   7  12    11689.09    11907.48    121.95 o 
  -5   7  12      874.39     1074.95     70.76 o 
  -3   7  12     9331.83     8889.92    115.11 o 
  -1   7  12     8258.76     9004.47     97.30 o 
   1   7  12     5050.93     5272.23     81.19 o 
   3   7  12     7010.54     7586.89    140.79 o 
   5   7  12      940.88     1098.56     45.04 o 
   7   7  12    12777.44    12828.57     91.29 o 
   9   7  12     5612.63     5509.56     97.85 o 
  11   7  12     1533.90     1379.45     52.90 o 
  13   7  12     4617.47     4393.67    111.84 o 
  15   7  12        0.70       41.19     47.69 o 
 -26   8  12     4857.89     5104.78     87.22 o 
 -24   8  12     1219.76     1317.01     49.71 o 
 -22   8  12     1295.52     1436.85     63.86 o 
 -20   8  12     4659.58     4704.51     74.23 o 
 -18   8  12     1655.59     1981.11     60.32 o 
 -16   8  12     5359.96     6073.83     77.93 o 
 -14   8  12     3528.70     3653.07     62.06 o 
 -12   8  12     2022.59     2216.97     53.52 o 
 -10   8  12    11395.61    11512.47    128.94 o 
  -8   8  12      866.97      827.48     48.96 o 
  -6   8  12    16898.99    17637.95     87.32 o 
  -4   8  12     9750.43     9961.61    128.38 o 
  -2   8  12     3755.85     3873.18     55.03 o 
   0   8  12    11832.18    11962.73    128.86 o 
   2   8  12      744.43      695.37     37.95 o 
   4   8  12     6024.41     5831.86     64.62 o 
   6   8  12     2827.01     2873.66     61.67 o 
   8   8  12     2927.87     2868.20     73.00 o 
  10   8  12     2939.86     3218.54     86.84 o 
  12   8  12     1248.68     1365.18     56.99 o 
  14   8  12     4371.99     4065.48     64.61 o 
 -23   9  12     3751.14     3998.97    104.27 o 
 -21   9  12        0.77       33.28     46.98 o 
 -19   9  12      985.33     1060.24     62.11 o 
 -17   9  12     6821.98     6815.66     79.02 o 
 -15   9  12        1.06       -9.32     54.02 o 
 -13   9  12    14335.50    14260.26    261.78 o 
 -11   9  12     7017.61     6535.02     85.66 o 
  -9   9  12     9102.84     8653.99    102.17 o 
  -7   9  12    10046.09    10092.88     92.34 o 
  -5   9  12      179.22      175.34     41.00 o 
  -3   9  12     7397.20     7305.15     84.21 o 
  -1   9  12       13.19       25.41     45.29 o 
   1   9  12    13319.06    13431.43    162.57 o 
   3   9  12     6781.89     7298.15     78.25 o 
   5   9  12      891.32      869.08     51.58 o 
   7   9  12     4888.29     5126.57    122.19 o 
   9   9  12      353.77      365.57     59.01 o 
  11   9  12       79.75      122.74     56.85 o 
 -20  10  12     3517.42     3271.76     84.52 o 
 -18  10  12     1272.63     1441.84     57.56 o 
 -16  10  12     1593.64     1449.48     63.92 o 
 -14  10  12     6310.43     6214.83    130.83 o 
 -12  10  12      362.94      358.75     60.83 o 
 -10  10  12     3866.94     4120.14     84.69 o 
  -8  10  12       36.65       23.39     47.94 o 
  -6  10  12     3740.25     4145.38     65.25 o 
  -4  10  12     1637.51     1534.61     57.73 o 
  -2  10  12     1498.21     1485.07     63.06 o 
   0  10  12    10955.98    11168.36    105.53 o 
   2  10  12     1144.70     1104.61     45.90 o 
   4  10  12    10665.85    10715.39     97.35 o 
   6  10  12     3592.20     3358.00    126.50 o 
   8  10  12      123.75      140.00     69.62 o 
 -15  11  12       19.72       26.65     52.61 o 
 -13  11  12     2091.40     2395.60     74.67 o 
 -11  11  12       27.74       46.33     51.46 o 
  -9  11  12     5985.23     6145.06    160.55 o 
  -7  11  12     2990.48     2684.53     69.09 o 
  -5  11  12       92.76      152.46     61.06 o 
  -3  11  12     5092.11     5102.44     72.34 o 
  -1  11  12      694.47      477.21     63.53 o 
   1  11  12      208.26      142.07     52.36 o 
   3  11  12     6705.77     6837.79    150.18 o 
 -33   1  13        2.19       -3.99     73.30 o 
 -31   1  13       36.86       57.00     71.88 o 
 -29   1  13      798.93      864.76     74.99 o 
 -27   1  13      261.12      284.76     67.45 o 
 -25   1  13     3582.23     4177.64    104.94 o 
 -23   1  13       23.70       27.68    108.53 o 
 -21   1  13     2256.57     2273.91    166.62 o 
 -13   1  13     4244.44     4795.08    317.34 o 
 -11   1  13       25.81       72.73     81.06 o 
  -9   1  13        4.21        7.11     51.53 o 
  -7   1  13     6507.70     6391.47     79.20 o 
  -5   1  13      455.88      695.65     43.19 o 
  -3   1  13     2164.38     1825.05     53.68 o 
  -1   1  13    10442.01    11665.15    124.71 o 
   1   1  13      191.64      182.00     35.48 o 
   3   1  13      945.82      874.14     46.85 o 
   5   1  13     3157.59     3081.68     49.80 o 
   7   1  13        0.02      -15.17     47.23 o 
   9   1  13     3605.07     3404.29     52.58 o 
  11   1  13      259.82      245.67     42.70 o 
  13   1  13     1154.53     1022.62     41.44 o 
  15   1  13       31.63       69.62     47.74 o 
  17   1  13      144.24       39.63     47.43 o 
  19   1  13       83.91       75.44     56.95 o 
 -32   2  13      308.24      129.95     66.28 o 
 -30   2  13      418.04      309.56     73.23 o 
 -28   2  13     1795.22     1777.25     78.81 o 
 -26   2  13       24.45       36.75     63.15 o 
 -24   2  13     2096.45     2171.86     84.92 o 
 -22   2  13       44.97       68.46     89.86 o 
 -20   2  13      105.38       94.91     91.66 o 
 -18   2  13        0.90       14.40     95.78 o 
 -16   2  13      355.64      425.50     81.18 o 
 -14   2  13     4996.83     5711.11    139.90 o 
 -12   2  13     3737.52     4134.77     96.71 o 
 -10   2  13     4085.66     4281.22     89.17 o 
  -8   2  13      428.06      363.48     47.51 o 
  -6   2  13     4335.55     4170.49     64.35 o 
  -4   2  13       58.06       -2.70     44.03 o 
  -2   2  13      811.98      658.15     45.25 o 
   0   2  13       16.64       39.81     37.66 o 
   2   2  13      860.41      980.80     42.82 o 
   4   2  13      765.77      900.65     49.74 o 
   6   2  13     1675.61     1825.21     42.62 o 
   8   2  13     5651.32     5782.43     99.86 o 
  10   2  13     1647.52     1547.11     41.04 o 
  12   2  13      110.26       76.87     41.48 o 
  14   2  13     2799.78     2658.73     46.64 o 
  16   2  13       14.63      -32.67     48.03 o 
  18   2  13     2333.00     2414.19     57.58 o 
  20   2  13      149.69      202.86     52.67 o 
 -31   3  13        9.18       13.83     63.04 o 
 -29   3  13      100.14       47.53     61.12 o 
 -27   3  13      162.70      206.94     62.49 o 
 -25   3  13     2544.24     2775.03     77.04 o 
 -23   3  13      221.58      274.76     66.42 o 
 -21   3  13     1279.43     1389.42     75.48 o 
 -19   3  13      267.75      360.15     72.05 o 
 -17   3  13      555.91      452.95     75.43 o 
 -15   3  13      882.05      791.26     73.35 o 
 -13   3  13      165.53       97.25     68.77 o 
 -11   3  13      617.29      730.92     65.23 o 
  -9   3  13     3245.54     3481.55     64.97 o 
  -7   3  13     1395.13     1021.66     48.62 o 
  -5   3  13      457.31      532.81     35.46 o 
  -3   3  13     2145.98     1972.32     50.16 o 
  -1   3  13      108.21      102.91     43.62 o 
   1   3  13       83.20       96.20     53.27 o 
   3   3  13     1305.10     1438.85     51.99 o 
   5   3  13     8609.46     8539.96     97.87 o 
   7   3  13      826.36      834.59     45.58 o 
   9   3  13      639.06      519.05     52.34 o 
  11   3  13      527.10      500.54     40.34 o 
  13   3  13      594.00      555.71     51.02 o 
  15   3  13        4.14       13.92     63.79 o 
  17   3  13      163.47       63.27     52.96 o 
  19   3  13       93.46       75.37     53.30 o 
 -32   4  13      169.26       69.08     75.91 o 
 -30   4  13      137.25      104.09     64.13 o 
 -28   4  13      412.82      492.21     63.57 o 
 -26   4  13       75.34       46.42     66.48 o 
 -24   4  13      542.32      513.81     55.25 o 
 -22   4  13     2587.63     2892.57     75.18 o 
 -20   4  13      594.86      740.63     53.74 o 
 -18   4  13      507.73      520.45     60.43 o 
 -16   4  13      525.52      539.64     64.08 o 
 -14   4  13      934.44      991.52     66.94 o 
 -12   4  13     7768.01     8356.87    127.07 o 
 -10   4  13       49.18       37.65     53.59 o 
  -8   4  13      243.08      375.03     55.06 o 
  -6   4  13     1391.01     1028.28     52.02 o 
  -4   4  13      162.17      139.56     48.12 o 
  -2   4  13     2233.20     1761.73     53.26 o 
   0   4  13     8509.85     8297.34     70.14 o 
   2   4  13     1513.73     1755.83     53.30 o 
   4   4  13       89.05      140.93     43.70 o 
   6   4  13       10.41       55.44     49.62 o 
   8   4  13       47.56       36.36     41.72 o 
  10   4  13      165.88      132.32     45.91 o 
  12   4  13       18.39       29.93     37.13 o 
  14   4  13     2415.52     2318.44     49.30 o 
  16   4  13      958.05      944.64     58.96 o 
  18   4  13      164.29      171.08     60.46 o 
 -31   5  13      118.25       62.64     76.02 o 
 -29   5  13      151.71      107.39     63.88 o 
 -27   5  13     1004.09     1158.08     72.52 o 
 -25   5  13       92.84      107.00     61.68 o 
 -23   5  13     3381.68     3745.26     72.64 o 
 -21   5  13       75.37       48.22     51.43 o 
 -19   5  13      275.68      105.52     54.78 o 
 -17   5  13     2186.58     2064.11     63.78 o 
 -15   5  13     2802.22     2441.22     65.31 o 
 -13   5  13    18177.93    17692.22    151.81 o 
 -11   5  13      879.39      917.78     56.54 o 
  -9   5  13     1006.56     1198.94     57.17 o 
  -7   5  13     1458.24     1680.45     49.00 o 
  -5   5  13     3608.52     3657.94     59.74 o 
  -3   5  13     4255.66     4140.38     60.18 o 
  -1   5  13      825.26      929.46     43.49 o 
   1   5  13     7380.54     6615.34     59.58 o 
   3   5  13      315.65      452.33     49.06 o 
   5   5  13      908.38      905.54     41.85 o 
   7   5  13     3825.80     3429.10     69.25 o 
   9   5  13      230.85      180.30     41.99 o 
  11   5  13     4484.28     4567.05     58.63 o 
  13   5  13     2789.23     2903.75     61.70 o 
  15   5  13      132.72      201.19     48.30 o 
  17   5  13      300.02      316.75     56.87 o 
 -28   6  13      144.77      114.14     61.04 o 
 -26   6  13     2004.37     2051.05     70.80 o 
 -24   6  13       88.30       96.99     62.13 o 
 -22   6  13     4254.40     4761.05     72.42 o 
 -20   6  13       39.51       68.37     50.53 o 
 -18   6  13      474.59      666.24     53.70 o 
 -16   6  13     4373.11     4398.41     68.72 o 
 -14   6  13     3123.57     3032.18     63.82 o 
 -12   6  13     2282.54     2788.44     62.17 o 
 -10   6  13      131.16       52.66     52.26 o 
  -8   6  13      107.99       77.96     52.73 o 
  -6   6  13     3984.42     3798.22     51.65 o 
  -4   6  13      690.16      599.89     48.82 o 
  -2   6  13    13063.54    13291.28    178.88 o 
   0   6  13     6492.04     6516.95     76.21 o 
   2   6  13     2012.66     1962.09     53.92 o 
   4   6  13       15.31       28.11     51.57 o 
   6   6  13      711.86      581.00     43.53 o 
   8   6  13       29.06      -30.27     45.34 o 
  10   6  13     1037.70      853.06     46.27 o 
  12   6  13        6.60       52.27     44.52 o 
  14   6  13     2465.12     2282.72     64.01 o 
  16   6  13      513.56      489.75     57.65 o 
 -27   7  13      164.61      126.53     73.78 o 
 -25   7  13      225.08      351.16     60.05 o 
 -23   7  13     3165.08     3218.02     66.35 o 
 -21   7  13      138.35      168.94     59.73 o 
 -19   7  13      124.21      112.84     56.64 o 
 -17   7  13      277.87      300.58     51.36 o 
 -15   7  13     1194.05      979.90     54.26 o 
 -13   7  13     2530.90     2718.05     60.34 o 
 -11   7  13     2195.84     2014.48     53.27 o 
  -9   7  13       91.21      138.87     46.88 o 
  -7   7  13      431.30      414.81     44.24 o 
  -5   7  13      883.49      759.06     49.40 o 
  -3   7  13      797.79      711.25     45.08 o 
  -1   7  13       61.10       51.72     39.00 o 
   1   7  13      645.79      739.64     47.70 o 
   3   7  13     1386.81     1200.72     45.29 o 
   5   7  13      609.06      521.38     48.12 o 
   7   7  13     5903.02     5968.08    113.48 o 
   9   7  13     1751.47     1611.47     86.05 o 
  11   7  13     2299.17     2216.41     60.00 o 
  13   7  13     1584.29     1484.25     52.68 o 
  15   7  13      270.75      245.63     63.06 o 
 -26   8  13     2128.37     2383.42     73.04 o 
 -24   8  13      870.48     1017.91     56.03 o 
 -22   8  13     1043.26     1105.25     63.20 o 
 -20   8  13      865.86      972.72     62.32 o 
 -18   8  13       54.26      -19.74     59.58 o 
 -16   8  13       21.20       92.75     54.07 o 
 -14   8  13      444.86      343.72     51.53 o 
 -12   8  13      945.16     1101.53     49.58 o 
 -10   8  13      311.35      234.91     42.36 o 
  -8   8  13        6.99       88.53     54.14 o 
  -6   8  13     3634.50     3209.36     56.53 o 
  -4   8  13     1153.19     1098.60     45.37 o 
  -2   8  13       85.27      157.25     41.61 o 
   0   8  13      358.82      254.49     32.88 o 
   2   8  13      250.11      169.79     47.64 o 
   4   8  13     7292.01     7245.04    171.84 o 
   6   8  13      923.49     1000.99     51.96 o 
   8   8  13     2629.30     2362.10     52.35 o 
  10   8  13     2190.97     2343.10     94.70 o 
  12   8  13      115.29       72.35     57.16 o 
 -23   9  13     2457.53     2279.50     78.14 o 
 -21   9  13      102.12       94.57     58.12 o 
 -19   9  13      644.46      611.88     59.87 o 
 -17   9  13      143.52      139.39     59.21 o 
 -15   9  13     2119.28     1830.67     60.85 o 
 -13   9  13       74.16       35.24     61.08 o 
 -11   9  13      520.30      328.21     56.05 o 
  -9   9  13      562.96      591.83     55.74 o 
  -7   9  13     2058.74     2181.80     60.19 o 
  -5   9  13     1720.96     1531.23     58.09 o 
  -3   9  13     1043.02     1211.86     52.28 o 
  -1   9  13      230.54       93.52     49.21 o 
   1   9  13     2674.87     3075.83     87.68 o 
   3   9  13      168.12      261.32     60.08 o 
   5   9  13     1220.65     1375.89     48.30 o 
   7   9  13     6182.11     6047.83    217.20 o 
   9   9  13      156.97      216.97     55.56 o 
 -20  10  13      899.29     1173.24     73.50 o 
 -18  10  13      167.13      237.09     71.01 o 
 -16  10  13     1346.01     1302.80     49.82 o 
 -14  10  13        7.99      -23.45     52.35 o 
 -12  10  13     5722.21     5373.28     71.20 o 
 -10  10  13     4872.18     4727.68     60.97 o 
  -8  10  13       40.90      129.42     47.90 o 
  -6  10  13     2833.27     2830.79     61.03 o 
  -4  10  13      911.60      992.80     56.26 o 
  -2  10  13     1859.80     1754.87     68.43 o 
   0  10  13      280.55      323.86     40.23 o 
   2  10  13      415.28      346.27     40.50 o 
   4  10  13     1583.72     1224.79     84.22 o 
   6  10  13      528.09      453.71     58.38 o 
 -13  11  13     4758.29     4116.84     66.97 o 
 -11  11  13      980.93      997.31     55.93 o 
  -9  11  13      324.25      341.97     45.41 o 
  -7  11  13      414.01      412.83     49.35 o 
  -5  11  13     1663.52     1445.21     54.39 o 
  -3  11  13     3369.70     3396.20    109.97 o 
  -1  11  13      836.21      780.68     63.89 o 
   1  11  13     5456.23     5701.56     74.92 o 
 -32   0  14    10853.46     2579.08   1459.67 o 
 -30   0  14      289.20      412.53    119.86 o 
 -28   0  14    15062.70    14561.47    271.85 o 
 -10   0  14     9302.95     9085.42    132.44 o 
  -8   0  14    37738.84    39217.62    676.47 o 
  -6   0  14    15566.61    14636.69    143.72 o 
  -4   0  14      697.03      387.77     63.57 o 
  -2   0  14    63333.10    64965.38    694.45 o 
   0   0  14     4233.27     4008.30     80.83 o 
   2   0  14    18040.77    20274.61    352.68 o 
   4   0  14    27572.08    27446.18    137.19 o 
   6   0  14      526.78      526.40     54.93 o 
   8   0  14    18230.75    18122.93    110.51 o 
  10   0  14     6999.90     7503.63    122.71 o 
  12   0  14     2547.73     2170.61     99.27 o 
  14   0  14     8583.90     8163.45    264.40 o 
  16   0  14       69.81       54.20     81.45 o 
  18   0  14     2011.02     2101.10    313.80 o 
 -33   1  14     1103.64       32.52     86.06 o 
 -31   1  14     6044.50     3817.14    803.85 o 
 -29   1  14     8111.78     8596.22    177.03 o 
 -27   1  14        4.82        4.03    126.54 o 
 -25   1  14     7892.57     8013.13    356.91 o 
 -13   1  14     3293.03     2979.20    176.90 o 
 -11   1  14    14572.95    14755.10    154.62 o 
  -9   1  14    45325.38    45267.46    404.14 o 
  -7   1  14      305.58      369.23     47.32 o 
  -5   1  14    35493.94    35687.84    169.08 o 
  -3   1  14    29253.14    27922.84    168.79 o 
  -1   1  14    13005.66    13513.64    169.87 o 
   1   1  14    49228.70    48882.37    157.93 o 
   3   1  14     1932.05     2217.19     50.71 o 
   5   1  14    26239.59    26859.26    123.45 o 
   7   1  14     8286.76     8284.64     74.55 o 
   9   1  14      893.17      777.91     53.49 o 
  11   1  14     8095.73     8412.65    194.75 o 
  13   1  14      461.34      409.05     49.13 o 
  15   1  14     1127.85     1272.67     51.25 o 
  17   1  14     1623.38     1367.14     60.73 o 
  19   1  14        2.23      -48.60     48.60 o 
 -32   2  14    12115.93     5590.87   2603.21 o 
 -30   2  14        0.05       -8.55     74.44 o 
 -28   2  14     1944.62     2011.61     95.48 o 
 -26   2  14      874.35     1037.36    101.07 o 
 -24   2  14      435.37      562.32     92.67 o 
 -22   2  14    16544.55    17135.49    709.51 o 
 -20   2  14      251.11      225.95    117.19 o 
 -18   2  14    12900.11    13486.65    403.62 o 
 -16   2  14    17928.98    18806.26    508.26 o 
 -14   2  14     7885.59     7316.33    152.78 o 
 -12   2  14    15442.02    15641.91    154.09 o 
 -10   2  14     8622.86     9822.51    112.19 o 
  -8   2  14    26741.90    27637.45    356.18 o 
  -6   2  14    26337.91    26626.87    291.52 o 
  -4   2  14      137.21      169.50     53.80 o 
  -2   2  14    15267.45    15637.99    155.48 o 
   0   2  14     5380.63     5300.95     57.20 o 
   2   2  14     6551.36     6379.99     54.66 o 
   4   2  14    25342.76    24656.84    328.96 o 
   6   2  14     2256.12     2294.00     51.87 o 
   8   2  14    18647.45    19488.59    185.76 o 
  10   2  14     8823.98     8222.38    158.25 o 
  12   2  14     6935.50     6538.20    123.35 o 
  14   2  14     6810.66     6602.11     62.92 o 
  16   2  14       71.44      182.61     36.75 o 
  18   2  14     3268.06     3023.87     46.35 o 
 -31   3  14     2941.65     2004.84    641.94 o 
 -29   3  14     2018.60     1888.94    124.37 o 
 -27   3  14     3685.79     3825.10    101.37 o 
 -25   3  14     4630.27     4839.07    104.31 o 
 -23   3  14     4179.78     4349.83    139.54 o 
 -21   3  14     4606.49     4934.11    124.08 o 
 -19   3  14    13505.16    14130.41    227.21 o 
 -17   3  14      477.75      535.03     95.35 o 
 -15   3  14    17804.59    17770.56    460.73 o 
 -13   3  14    18406.49    19076.05    223.54 o 
 -11   3  14    13652.59    14456.74    115.34 o 
  -9   3  14    40998.83    39443.06    306.40 o 
  -7   3  14     3731.90     4057.71     68.48 o 
  -5   3  14    28234.27    27968.72    146.90 o 
  -3   3  14       13.14       49.98     47.55 o 
  -1   3  14     9158.87     8761.82     71.59 o 
   1   3  14     6716.45     6977.36    101.63 o 
   3   3  14     1850.97     2085.13     46.87 o 
   5   3  14     5007.13     5115.16     98.90 o 
   7   3  14     8315.49     8761.34     76.49 o 
   9   3  14     1821.71     1864.49     55.70 o 
  11   3  14    20725.36    20015.19    225.73 o 
  13   3  14     1097.84     1166.57     52.22 o 
  15   3  14     3246.87     3368.80     87.06 o 
  17   3  14     8587.47     8618.41    164.56 o 
 -30   4  14        7.48        3.01     56.47 o 
 -28   4  14     4297.59     4619.94    113.08 o 
 -26   4  14     5357.05     5617.29     93.71 o 
 -24   4  14       37.54        6.18     61.39 o 
 -22   4  14    23701.72    25097.07    345.46 o 
 -20   4  14      936.29     1046.32     58.96 o 
 -18   4  14    14440.82    14532.57    186.31 o 
 -16   4  14     6543.05     7205.48     93.02 o 
 -14   4  14     3358.77     3694.02     70.62 o 
 -12   4  14    29473.40    29987.14    140.41 o 
 -10   4  14     3921.14     4039.90     69.08 o 
  -8   4  14    15804.45    16593.21    181.51 o 
  -6   4  14    12284.78    11608.09    124.08 o 
  -4   4  14    10247.53    10537.67    114.50 o 
  -2   4  14    31920.86    33478.18    331.36 o 
   0   4  14    19815.84    20158.00    146.75 o 
   2   4  14     1626.57     1949.26     49.49 o 
   4   4  14     9364.18     9366.66     89.32 o 
   6   4  14     1624.47     1684.78     50.87 o 
   8   4  14      265.43      272.67     45.86 o 
  10   4  14      273.36      315.42     51.06 o 
  12   4  14     7813.27     7776.30     97.71 o 
  14   4  14     4808.00     4633.67    106.96 o 
  16   4  14      186.01      112.39     44.57 o 
 -29   5  14     3501.46     3184.15    470.91 o 
 -27   5  14       95.14      194.15     65.59 o 
 -25   5  14     8253.54     8293.94     98.18 o 
 -23   5  14     7298.61     8033.94     97.63 o 
 -21   5  14    19489.60    19541.40    260.76 o 
 -19   5  14     8950.00     8397.07     95.18 o 
 -17   5  14       43.92        8.80     51.88 o 
 -15   5  14    34833.16    34056.14    370.60 o 
 -13   5  14     2037.19     2119.93     63.71 o 
 -11   5  14      734.63      611.41     49.47 o 
  -9   5  14    15028.02    16179.19    129.56 o 
  -7   5  14      927.77      722.80     50.19 o 
  -5   5  14     9420.69    10594.25     80.27 o 
  -3   5  14     3025.02     2998.71     56.95 o 
  -1   5  14       26.27       40.14     53.05 o 
   1   5  14    23397.21    25184.47    437.63 o 
   3   5  14     2954.52     2845.56     54.39 o 
   5   5  14     4835.19     5094.81     63.37 o 
   7   5  14     3943.53     3804.97     53.25 o 
   9   5  14     4393.91     4785.66     66.95 o 
  11   5  14    14587.87    15392.06    268.03 o 
  13   5  14      403.68      490.72     53.91 o 
  15   5  14     6586.20     6252.76    208.06 o 
  17   5  14     2642.82     2245.50     80.08 o 
 -28   6  14     5250.28     4920.57    610.21 o 
 -26   6  14     2384.10     2710.82     71.36 o 
 -24   6  14     2923.09     3203.99     73.28 o 
 -22   6  14    11629.46    11608.95    113.74 o 
 -20   6  14      160.42      295.50     46.54 o 
 -18   6  14     8722.72     9857.81    141.65 o 
 -16   6  14     9209.82     9786.90     88.07 o 
 -14   6  14     3241.81     3567.77     65.16 o 
 -12   6  14    20656.10    20882.30    111.10 o 
 -10   6  14     1174.58     1082.89     57.76 o 
  -8   6  14     7493.16     7731.72     68.13 o 
  -6   6  14    21784.08    21187.57    198.89 o 
  -4   6  14     2511.83     2597.14     52.30 o 
  -2   6  14     1466.30     1341.94     47.91 o 
   0   6  14      144.60      168.38     46.39 o 
   2   6  14    12504.35    12973.44    170.88 o 
   4   6  14     9073.25     9270.92     69.28 o 
   6   6  14     1158.57     1089.91     48.95 o 
   8   6  14    11752.63    11745.79    198.77 o 
  10   6  14     9439.98     9445.99     73.20 o 
  12   6  14     3615.65     3666.75     73.49 o 
  14   6  14     5069.33     5162.97    108.09 o 
 -27   7  14      183.81      159.44     76.92 o 
 -25   7  14     5966.53     5637.39     72.48 o 
 -23   7  14      573.87      623.05     52.39 o 
 -21   7  14     4023.08     4423.09     75.88 o 
 -19   7  14     6542.74     5985.39     80.23 o 
 -17   7  14       93.00      115.63     49.76 o 
 -15   7  14     4495.64     5116.28    110.99 o 
 -13   7  14      694.84      852.26     53.95 o 
 -11   7  14     8340.93     7890.61    102.10 o 
  -9   7  14    16899.43    16577.31    188.91 o 
  -7   7  14     2100.27     2223.80     52.40 o 
  -5   7  14    11980.56    12209.59    169.31 o 
  -3   7  14    19629.10    20150.68    362.94 o 
  -1   7  14       55.24       43.25     45.85 o 
   1   7  14     9311.29    10138.52    319.65 o 
   3   7  14      734.31      835.52     52.69 o 
   5   7  14    15445.33    16207.06     84.89 o 
   7   7  14     5291.61     5276.68     63.63 o 
   9   7  14     1085.11      963.33     55.71 o 
  11   7  14     7240.72     7318.29     76.27 o 
  13   7  14       41.22       22.36     62.82 o 
 -24   8  14     2660.47     2718.44     81.58 o 
 -22   8  14     3789.68     4076.98     73.20 o 
 -20   8  14      282.27      310.67     59.32 o 
 -18   8  14     3508.74     3622.72     71.87 o 
 -16   8  14     8586.29     8595.57     84.72 o 
 -14   8  14      309.56      347.50     61.57 o 
 -12   8  14    16787.97    17086.59    124.08 o 
 -10   8  14      123.33      154.79     50.70 o 
  -8   8  14     4718.47     5154.53     93.20 o 
  -6   8  14     7329.70     6984.35    107.89 o 
  -4   8  14     1331.03     1471.72     48.57 o 
  -2   8  14     8945.03     8882.18     99.55 o 
   0   8  14      700.97      582.29     43.85 o 
   2   8  14     9043.06     8983.35     75.98 o 
   4   8  14     2851.01     2730.97     56.79 o 
   6   8  14      373.12      288.29     49.44 o 
   8   8  14     7019.12     6949.51    179.40 o 
  10   8  14     3055.02     3194.02     86.24 o 
 -23   9  14      925.56      879.04     86.73 o 
 -21   9  14     1062.94     1266.75     70.04 o 
 -19   9  14     3638.57     3573.52     72.00 o 
 -17   9  14        1.79       -7.81     58.47 o 
 -15   9  14     6824.79     6297.53     86.62 o 
 -13   9  14     6998.29     7071.27    101.50 o 
 -11   9  14     3228.22     3274.48     64.40 o 
  -9   9  14     3041.24     3189.14     68.48 o 
  -7   9  14      588.76      589.36     50.44 o 
  -5   9  14     6551.66     6387.16     74.93 o 
  -3   9  14     2925.39     3072.60     95.87 o 
  -1   9  14     3030.03     2850.23     56.05 o 
   1   9  14    11154.15    11207.05    232.85 o 
   3   9  14       26.94       40.19     52.53 o 
   5   9  14     2492.46     2712.95     68.92 o 
   7   9  14      515.07      467.18     56.93 o 
   9   9  14     1122.79      989.56     66.17 o 
 -18  10  14     2435.90     2330.82    110.06 o 
 -16  10  14     2055.81     2121.34     56.56 o 
 -14  10  14        9.70       -2.96     52.39 o 
 -12  10  14     7809.95     7527.50    171.06 o 
 -10  10  14     2135.44     1925.06     58.72 o 
  -8  10  14     1281.67     1300.06     65.32 o 
  -6  10  14     1597.18     1603.59     58.60 o 
  -4  10  14     2037.71     1870.67     59.38 o 
  -2  10  14     8021.95     7952.57    155.37 o 
   0  10  14     2407.43     2422.24     52.50 o 
   2  10  14     5136.65     4991.69    121.86 o 
   4  10  14     4190.85     4253.59    109.20 o 
 -13  11  14     2310.23     1943.51    112.95 o 
 -11  11  14       97.78       92.70     70.11 o 
  -9  11  14      637.89      715.51     59.25 o 
  -7  11  14       96.24       -3.18     53.43 o 
  -5  11  14     2682.11     2927.17     67.87 o 
  -3  11  14     1075.70      995.27     63.08 o 
 -33   1  15      547.28       15.00    106.16 o 
 -31   1  15      130.36       17.84    111.98 o 
 -29   1  15      281.77      354.01    161.57 o 
 -13   1  15      439.93      465.76    129.72 o 
 -11   1  15       24.09       14.45     71.54 o 
  -9   1  15     4384.88     4376.14     83.79 o 
  -7   1  15     3666.00     3339.77     61.30 o 
  -5   1  15       14.03       15.04     48.85 o 
  -3   1  15     5662.72     5781.73     68.83 o 
  -1   1  15     2667.75     2793.68     56.86 o 
   1   1  15       27.69        9.40     54.07 o 
   3   1  15     1163.36     1120.10     47.24 o 
   5   1  15        0.84      -18.60     47.29 o 
   7   1  15       63.23       62.72     42.77 o 
   9   1  15     1366.33     1269.72     49.64 o 
  11   1  15        0.63       29.65     44.23 o 
  13   1  15      624.27      735.67     46.70 o 
  15   1  15       71.23       64.49     52.69 o 
  17   1  15        0.11       -9.18     59.81 o 
 -32   2  15      464.74       -6.63    112.46 o 
 -30   2  15     1219.09      840.74    202.54 o 
 -28   2  15     5131.08     4939.62    173.11 o 
 -26   2  15      363.84      459.79    129.57 o 
 -24   2  15      827.16      879.08    138.98 o 
 -22   2  15     1202.31     1500.72    174.72 o 
 -18   2  15      103.28       96.77    143.26 o 
 -16   2  15      808.71      721.61    115.13 o 
 -14   2  15     4225.17     4466.39    137.31 o 
 -12   2  15      669.25      634.69     75.37 o 
 -10   2  15      867.84      858.44     71.79 o 
  -8   2  15       23.63       36.87     56.01 o 
  -6   2  15     6088.31     6617.63     76.96 o 
  -4   2  15     1292.31     1281.68     49.17 o 
  -2   2  15     4256.42     4681.30     66.51 o 
   0   2  15     3353.29     3329.77     52.72 o 
   2   2  15       35.63       23.00     43.58 o 
   4   2  15        2.71      -47.78     47.78 o 
   6   2  15       60.77       53.11     39.39 o 
   8   2  15     2123.95     1965.77     47.06 o 
  10   2  15     2286.94     1994.91     42.17 o 
  12   2  15      734.45      744.68     55.11 o 
  14   2  15       97.76       36.05     41.28 o 
  16   2  15       47.66      -35.35     43.68 o 
  18   2  15       62.08      159.67    136.46 o 
 -31   3  15       34.54       10.04    101.50 o 
 -29   3  15     2385.03     2744.92    122.31 o 
 -27   3  15       75.52       54.59    101.16 o 
 -25   3  15       20.75      106.69    110.03 o 
 -23   3  15     1216.34     1440.54    107.03 o 
 -21   3  15     1128.93     1394.13    112.68 o 
 -19   3  15      613.15      719.14     94.64 o 
 -17   3  15      105.28      233.03     92.52 o 
 -15   3  15     3621.68     4035.22    118.82 o 
 -13   3  15     2832.56     2571.09     74.85 o 
 -11   3  15     5315.89     5553.11     81.39 o 
  -9   3  15     1382.66     1182.92     58.79 o 
  -7   3  15    15490.13    15062.94     98.75 o 
  -5   3  15     1034.59     1295.77     53.09 o 
  -3   3  15      885.68      984.68     50.77 o 
  -1   3  15       10.87       14.91     47.40 o 
   1   3  15        0.96       -7.31     43.14 o 
   3   3  15     6872.26     6696.42     98.98 o 
   5   3  15     2277.42     2007.23     49.03 o 
   7   3  15       42.95      142.55     42.33 o 
   9   3  15      523.57      376.61     46.48 o 
  11   3  15      743.46     1081.93     52.43 o 
  13   3  15      292.40      342.90     45.13 o 
  15   3  15      126.00       49.81     52.70 o 
  17   3  15      620.64      653.02     58.47 o 
 -30   4  15      124.44       64.56     76.36 o 
 -28   4  15       21.48       25.23     80.88 o 
 -26   4  15       39.83       61.40     86.74 o 
 -24   4  15     5798.93     6424.28    272.62 o 
 -22   4  15      110.26      168.59     73.34 o 
 -20   4  15     1242.98     1076.94    145.23 o 
 -18   4  15      873.52     1008.07     73.53 o 
 -16   4  15        9.83       97.10     59.71 o 
 -14   4  15     4028.96     3888.25     82.32 o 
 -12   4  15     2336.96     2236.50     68.31 o 
 -10   4  15     1302.12     1494.32     56.09 o 
  -8   4  15     2668.85     3025.31     59.69 o 
  -6   4  15     1017.96     1229.36     52.97 o 
  -4   4  15     5106.64     4714.42     76.08 o 
  -2   4  15      335.87      381.34     44.94 o 
   0   4  15     1168.19     1151.65     47.17 o 
   2   4  15      500.78      491.10     48.28 o 
   4   4  15      156.77      166.98     46.32 o 
   6   4  15     6178.68     6315.76     54.65 o 
   8   4  15        8.03       17.57     41.00 o 
  10   4  15     2505.70     2562.76     69.96 o 
  12   4  15      203.72      168.28     50.66 o 
  14   4  15     1764.68     1677.84     53.62 o 
  16   4  15     1016.81     1098.88     64.80 o 
 -29   5  15      127.72      114.43     67.10 o 
 -27   5  15      239.41      347.70     68.48 o 
 -25   5  15      109.82      137.12     72.50 o 
 -23   5  15      413.24      381.99     72.31 o 
 -21   5  15       78.65      134.19     55.71 o 
 -19   5  15     3890.96     4013.23     76.93 o 
 -17   5  15      351.54      407.77     59.04 o 
 -15   5  15     3131.56     2827.57     60.83 o 
 -13   5  15     1432.88     1373.22     52.65 o 
 -11   5  15      242.59      281.70     53.47 o 
  -9   5  15      144.76      156.22     53.59 o 
  -7   5  15     6420.26     5999.45    104.88 o 
  -5   5  15     1731.65     1646.28     58.13 o 
  -3   5  15     7692.73     7669.43    120.46 o 
  -1   5  15       24.50       47.57     46.96 o 
   1   5  15      307.53      340.35     43.40 o 
   3   5  15       43.97       39.58     36.16 o 
   5   5  15      899.32      857.32     44.36 o 
   7   5  15     2554.83     2372.99     52.66 o 
   9   5  15     1908.23     1860.17     59.43 o 
  11   5  15       65.30      137.74     49.20 o 
  13   5  15      100.95       19.65     44.41 o 
  15   5  15     1796.32     1783.59     67.36 o 
 -28   6  15       33.76       16.57     77.82 o 
 -26   6  15      290.23      271.08     64.67 o 
 -24   6  15      346.57      418.60     59.43 o 
 -22   6  15     2099.07     2392.04     76.52 o 
 -20   6  15       51.33       48.41     63.07 o 
 -18   6  15     2838.78     2668.21     67.56 o 
 -16   6  15     2478.63     2511.09     64.31 o 
 -14   6  15     1466.11     1667.33     58.37 o 
 -12   6  15      126.02      116.61     48.43 o 
 -10   6  15     1626.89     1649.86     51.34 o 
  -8   6  15       52.09       24.53     39.68 o 
  -6   6  15     2414.63     2221.85     54.94 o 
  -4   6  15      294.98      247.44     47.56 o 
  -2   6  15      294.91      312.24     43.20 o 
   0   6  15     5437.66     5208.18     90.10 o 
   2   6  15     1865.93     1803.83     51.99 o 
   4   6  15      127.13      111.19     42.07 o 
   6   6  15     1476.72     1576.66     53.83 o 
   8   6  15      118.15      102.84     49.73 o 
  10   6  15      188.17      167.66     60.00 o 
  12   6  15     2625.03     2452.52    112.88 o 
  14   6  15      683.94      648.63     64.66 o 
 -27   7  15      107.57       56.26     75.94 o 
 -25   7  15      652.55      482.58     56.44 o 
 -23   7  15       96.70      100.53     67.87 o 
 -21   7  15     1290.12     1459.07     65.68 o 
 -19   7  15     1724.62     1654.67     68.96 o 
 -17   7  15      781.76      835.59     63.43 o 
 -15   7  15      714.15      706.75     52.89 o 
 -13   7  15      330.83      140.14     46.00 o 
 -11   7  15      174.83      225.79     51.92 o 
  -9   7  15      712.81      910.59     49.09 o 
  -7   7  15       14.32        4.31     41.68 o 
  -5   7  15     1628.90     1902.90     51.92 o 
  -3   7  15       23.47       66.75     45.12 o 
  -1   7  15       20.61       45.67     50.63 o 
   1   7  15     1653.64     1678.15     51.13 o 
   3   7  15     1116.20     1191.44     53.22 o 
   5   7  15     2620.97     2558.51     57.25 o 
   7   7  15      512.12      646.15     55.49 o 
   9   7  15      167.72      224.81     53.20 o 
  11   7  15     1432.39     1407.72     78.19 o 
 -24   8  15      964.21      929.09     76.46 o 
 -22   8  15      178.43      254.03     62.10 o 
 -20   8  15      235.28      178.71     58.56 o 
 -18   8  15      816.68     1054.70     63.52 o 
 -16   8  15      771.77      581.27     55.65 o 
 -14   8  15      736.91      734.40     62.80 o 
 -12   8  15      692.01      673.90     57.78 o 
 -10   8  15      613.48      711.65     56.67 o 
  -8   8  15     2636.86     2718.33     56.51 o 
  -6   8  15     5366.31     5370.54    103.61 o 
  -4   8  15     1073.98     1064.72     48.33 o 
  -2   8  15     1185.44     1150.88     63.05 o 
   0   8  15     1591.78     1544.34     71.56 o 
   2   8  15     3050.79     3020.35     56.43 o 
   4   8  15      901.57      956.14     47.60 o 
   6   8  15       12.25       12.73     48.02 o 
   8   8  15      486.88      424.40     60.05 o 
  10   8  15      201.50      235.67     58.21 o 
 -21   9  15     1096.51     1108.95     66.56 o 
 -19   9  15     1005.11      994.24     62.94 o 
 -17   9  15       35.00       22.77     58.35 o 
 -15   9  15     1008.77     1277.69     63.66 o 
 -13   9  15       57.50      101.43     53.32 o 
 -11   9  15      867.65      903.16     56.94 o 
  -9   9  15      171.19      278.96     53.00 o 
  -7   9  15        1.72      -11.93     44.85 o 
  -5   9  15     1820.03     1753.39     50.85 o 
  -3   9  15      727.79      832.20     47.22 o 
  -1   9  15     1638.83     1756.46     59.05 o 
   1   9  15     2287.61     2431.18     78.80 o 
   3   9  15      181.18      152.62     58.56 o 
   5   9  15     2913.18     2817.14     58.73 o 
   7   9  15      986.62     1006.26     55.09 o 
 -18  10  15     2497.00     2501.67    123.15 o 
 -16  10  15       41.41       49.40     69.71 o 
 -14  10  15      206.34      210.25     63.48 o 
 -12  10  15      123.16      176.44     52.53 o 
 -10  10  15      609.89      500.43     54.39 o 
  -8  10  15     2488.73     2434.03     56.56 o 
  -6  10  15      811.64      887.52     51.09 o 
  -4  10  15     3543.84     3367.29     54.20 o 
  -2  10  15     3202.91     3095.38     68.79 o 
   0  10  15       34.47       71.09     59.65 o 
   2  10  15      609.00      516.78     64.37 o 
  -7  11  15     1199.16     1052.51    105.73 o 
 -12   0  16     5111.35     5411.13    176.58 o 
 -10   0  16     4662.01     4741.59    103.27 o 
  -8   0  16    73273.79    76091.17   2017.19 o 
  -6   0  16      860.69     1047.06     81.71 o 
  -4   0  16    35656.15    36932.98    246.72 o 
  -2   0  16     9187.35     9420.03    268.78 o 
   0   0  16     3495.22     3649.59     89.41 o 
   2   0  16    34930.08    35823.65    909.13 o 
   4   0  16     5355.45     5593.29     93.82 o 
   6   0  16    24374.78    24418.63    666.41 o 
   8   0  16     7246.27     6816.90    191.02 o 
  10   0  16     2385.68     2633.50     92.05 o 
  12   0  16     2456.31     2230.61     76.74 o 
  14   0  16      920.02     1076.46     71.38 o 
  16   0  16     4319.75     3972.83     94.25 o 
 -13   1  16    12352.95    14015.37    352.37 o 
 -11   1  16    22244.51    21167.46    174.41 o 
  -9   1  16      908.97     1079.53     61.40 o 
  -7   1  16    24667.56    25394.09    183.38 o 
  -5   1  16    30026.78    30403.70    244.92 o 
  -3   1  16     6096.53     6513.10     72.77 o 
  -1   1  16     9861.98     9393.39     72.86 o 
   1   1  16    10085.23    10727.86    103.32 o 
   3   1  16    13356.81    13125.89    178.05 o 
   5   1  16    13764.27    13807.28    280.06 o 
   7   1  16      192.20      125.69     45.61 o 
   9   1  16    12470.60    12512.55    174.65 o 
  11   1  16      528.72      617.08     70.62 o 
  13   1  16      707.66      735.64     50.28 o 
  15   1  16     4469.34     4052.80     85.33 o 
  17   1  16      416.67      476.52    154.29 o 
 -32   2  16      793.26      -10.08    151.89 o 
 -30   2  16     2254.77       79.12    151.40 o 
 -16   2  16     3353.87     3214.84    156.26 o 
 -14   2  16    27005.49    27503.75    347.76 o 
 -12   2  16     4673.62     5422.15    100.88 o 
 -10   2  16    10118.04    10868.90    105.37 o 
  -8   2  16    21913.06    23554.51    123.70 o 
  -6   2  16     1079.67     1101.37     57.18 o 
  -4   2  16    24626.89    25167.98    140.07 o 
  -2   2  16     8799.07     9191.17    143.98 o 
   0   2  16     5390.45     5831.85     56.21 o 
   2   2  16    21495.69    21356.07    179.56 o 
   4   2  16      457.99      407.20     38.05 o 
   6   2  16    15890.48    15846.84    200.82 o 
   8   2  16     9580.48     9436.02    153.21 o 
  10   2  16     1636.61     1767.45     46.43 o 
  12   2  16     6632.07     6912.59    109.03 o 
  14   2  16      229.66      218.80     52.11 o 
  16   2  16     3336.75     3415.66     80.41 o 
 -31   3  16     2205.30        5.77    128.63 o 
 -29   3  16        2.56       14.64    101.42 o 
 -27   3  16       20.74       53.03    115.45 o 
 -25   3  16     6824.43     7207.25    276.46 o 
 -23   3  16     8653.67     9425.13    308.88 o 
 -21   3  16    13061.95    13445.91    642.28 o 
 -19   3  16      647.59      502.56     79.47 o 
 -17   3  16    13779.05    13468.41    176.69 o 
 -15   3  16    21041.59    21325.01    201.03 o 
 -13   3  16     2721.70     2728.01     76.73 o 
 -11   3  16    10417.54     9260.54    100.32 o 
  -9   3  16       50.74       30.03     52.67 o 
  -7   3  16    34760.99    34475.01    422.83 o 
  -5   3  16    18603.89    20202.99    140.07 o 
  -3   3  16     2620.36     2292.54     60.25 o 
  -1   3  16    18388.08    18682.70    108.80 o 
   1   3  16     1561.05     1738.66     48.26 o 
   3   3  16     7574.83     8561.38     68.78 o 
   5   3  16     7584.80     7947.33    200.03 o 
   7   3  16      815.94      690.40     43.50 o 
   9   3  16    16715.94    17079.56    321.57 o 
  11   3  16     2198.56     2315.57     60.26 o 
  13   3  16     1361.48     1603.92     62.05 o 
  15   3  16     4048.56     3947.65     72.69 o 
 -30   4  16     3732.71     1528.29    904.75 o 
 -28   4  16     3078.28     3172.21    123.85 o 
 -26   4  16       36.98       70.22     99.64 o 
 -24   4  16    12466.86    13959.23    513.12 o 
 -22   4  16       43.90      115.46     85.13 o 
 -20   4  16    10368.74     9867.55    136.15 o 
 -18   4  16    17151.73    17504.18    295.75 o 
 -16   4  16     1372.07     1256.65     72.89 o 
 -14   4  16    32373.13    32551.11    159.64 o 
 -12   4  16      470.07      489.27     57.21 o 
 -10   4  16    15214.04    15393.69    142.51 o 
  -8   4  16     1441.64     1439.44     57.73 o 
  -6   4  16     9502.81     9953.03     81.55 o 
  -4   4  16    21643.11    22079.64    188.63 o 
  -2   4  16     1179.65      971.39     50.39 o 
   0   4  16      614.22      654.53     41.44 o 
   2   4  16     4524.68     4534.33     58.93 o 
   4   4  16      127.33      165.50     51.07 o 
   6   4  16     2012.89     2250.34     50.63 o 
   8   4  16    10022.23    10376.97    161.32 o 
  10   4  16     1962.05     1939.52     55.12 o 
  12   4  16     6700.99     6735.55    109.54 o 
  14   4  16      194.77      185.77     66.10 o 
 -29   5  16      450.20      233.58    109.57 o 
 -27   5  16     6280.11     5966.93   1011.38 o 
 -25   5  16     2688.06     2777.98    125.25 o 
 -23   5  16     3674.94     4087.97     98.98 o 
 -21   5  16     5604.85     5436.15     99.21 o 
 -19   5  16      437.72      303.19     56.03 o 
 -17   5  16     8311.24     7429.75     82.02 o 
 -15   5  16    16115.45    16973.09    114.70 o 
 -13   5  16     2866.02     2712.65     63.52 o 
 -11   5  16     8676.85     9037.25    106.34 o 
  -9   5  16     2820.76     3272.30     63.43 o 
  -7   5  16     9766.64     9897.48     76.73 o 
  -5   5  16    14530.19    15002.35     82.39 o 
  -3   5  16     6247.85     6374.00     65.68 o 
  -1   5  16     6092.18     6459.90     74.37 o 
   1   5  16     1362.19     1390.69     56.76 o 
   3   5  16     6064.40     6191.81    153.25 o 
   5   5  16     2666.70     2675.47     54.26 o 
   7   5  16      167.38      218.28     46.05 o 
   9   5  16     8381.43     8553.58     75.29 o 
  11   5  16      438.01      383.46     49.34 o 
  13   5  16     4471.42     4045.99     65.50 o 
 -28   6  16     3925.01     4501.72    761.09 o 
 -26   6  16     1864.71     1953.30    341.33 o 
 -24   6  16    10893.39    11069.00    263.62 o 
 -22   6  16     2611.06     2436.05     74.39 o 
 -20   6  16     5524.35     6457.96     97.60 o 
 -18   6  16    10854.32    11364.07     97.97 o 
 -16   6  16      491.95      427.32     52.55 o 
 -14   6  16    14086.26    14377.01     87.70 o 
 -12   6  16     1569.48     1515.49     53.78 o 
 -10   6  16     1618.66     1731.40     57.42 o 
  -8   6  16    16081.23    15227.29    231.75 o 
  -6   6  16     3499.17     3608.71     58.40 o 
  -4   6  16    13380.73    13420.14     96.35 o 
  -2   6  16     1894.51     1852.15     51.64 o 
   0   6  16     4884.03     4659.00     71.49 o 
   2   6  16    16785.02    16523.75    348.55 o 
   4   6  16      896.45      854.82     48.66 o 
   6   6  16     8551.29     8548.15     77.34 o 
   8   6  16     4070.06     4254.21     99.61 o 
  10   6  16     3554.78     3123.38     77.34 o 
  12   6  16     4846.56     4535.60    143.95 o 
 -25   7  16     3855.61     3896.78    416.95 o 
 -23   7  16     5414.18     5346.69     82.21 o 
 -21   7  16     5089.13     5389.90     80.96 o 
 -19   7  16     2605.64     2770.84     76.38 o 
 -17   7  16     9516.83     9696.10    105.20 o 
 -15   7  16     6192.20     7195.50     86.26 o 
 -13   7  16     4170.05     4083.04     61.50 o 
 -11   7  16    12523.03    12878.50    113.06 o 
  -9   7  16     5146.34     5133.16     57.32 o 
  -7   7  16      370.46      532.78     42.78 o 
  -5   7  16     1328.91     1289.18     55.45 o 
  -3   7  16       45.88       58.74     44.61 o 
  -1   7  16    12211.98    12928.62    142.02 o 
   1   7  16      585.44      577.12     61.51 o 
   3   7  16     7913.96     8258.18    110.86 o 
   5   7  16    12432.01    12998.37    321.11 o 
   7   7  16       25.11      -18.37     66.68 o 
   9   7  16     4701.26     5029.66    128.98 o 
 -24   8  16     7572.65     7309.31   1018.40 o 
 -22   8  16     1010.77      966.86     57.18 o 
 -20   8  16     3275.32     3613.98     73.15 o 
 -18   8  16     5526.26     5732.68     81.90 o 
 -16   8  16       59.51       77.58     59.47 o 
 -14   8  16     7111.45     6935.02     81.76 o 
 -12   8  16     3673.96     3817.50     71.57 o 
 -10   8  16     1178.34     1175.75     52.53 o 
  -8   8  16     8872.99     9252.17     92.47 o 
  -6   8  16        0.07      -38.69     45.02 o 
  -4   8  16     5351.28     5490.16     64.66 o 
  -2   8  16     3454.04     3474.66     69.06 o 
   0   8  16     3288.91     3570.41     68.41 o 
   2   8  16     8581.58     9166.71    179.84 o 
   4   8  16        1.50        3.03     51.95 o 
   6   8  16     4114.31     4056.14    176.58 o 
   8   8  16      293.67      353.86     57.56 o 
 -21   9  16     4017.69     4071.76     78.37 o 
 -19   9  16      192.28      192.05     63.00 o 
 -17   9  16     4939.78     4988.93     92.98 o 
 -15   9  16     3550.20     3322.61     71.06 o 
 -13   9  16      352.27      325.53     53.96 o 
 -11   9  16     3290.96     3518.94     69.55 o 
  -9   9  16       51.57       28.45     52.31 o 
  -7   9  16     4435.19     4789.73     64.77 o 
  -5   9  16     2188.54     2150.87     57.71 o 
  -3   9  16        0.47      -25.78     52.54 o 
  -1   9  16     7879.61     7307.92     81.38 o 
   1   9  16      563.71      641.05     54.38 o 
   3   9  16     3730.11     4101.54     72.34 o 
   5   9  16     3154.34     3045.23     94.17 o 
 -16  10  16       17.12       23.52     99.31 o 
 -14  10  16     6987.50     7256.06    130.60 o 
 -12  10  16      216.29      227.40     59.25 o 
 -10  10  16     3590.66     3459.50     74.79 o 
  -8  10  16     3775.12     3608.18     61.02 o 
  -6  10  16      618.10      576.30     51.72 o 
  -4  10  16     3363.98     3442.41     66.12 o 
  -2  10  16     3664.67     3644.54     86.39 o 
   0  10  16      258.80      293.50     81.73 o 
 -13   1  17      464.59      390.17    109.68 o 
 -11   1  17      109.52       66.99     69.98 o 
  -9   1  17      203.20      298.32     60.06 o 
  -7   1  17      465.15      384.22     49.18 o 
  -5   1  17       13.00      -11.43     47.88 o 
  -3   1  17      854.63      914.61     56.24 o 
  -1   1  17        0.45       -2.93     43.09 o 
   1   1  17       31.62      -28.89     47.41 o 
   3   1  17       18.29       16.43     46.38 o 
   5   1  17      115.98      153.29     42.34 o 
   7   1  17      628.35      643.49     43.59 o 
   9   1  17        3.92       21.30     53.56 o 
  11   1  17        6.10       38.11     41.06 o 
  13   1  17        5.74       43.15     47.37 o 
  15   1  17        1.90       23.70     43.79 o 
 -16   2  17      578.23      530.06    128.05 o 
 -14   2  17     1448.05     1556.46    106.20 o 
 -12   2  17     4960.73     5219.78     96.35 o 
 -10   2  17      440.12      408.38     63.54 o 
  -8   2  17      663.87      695.32     59.44 o 
  -6   2  17    26556.67    26430.48    157.64 o 
  -4   2  17       91.26       65.54     54.30 o 
  -2   2  17     1523.18     1540.69     57.44 o 
   0   2  17     5255.48     5570.01     58.29 o 
   2   2  17        1.31       54.32     39.40 o 
   4   2  17     2391.31     2759.97     49.38 o 
   6   2  17      109.35        4.67     34.14 o 
   8   2  17      786.23      955.06     50.22 o 
  10   2  17       28.00       13.10     52.10 o 
  12   2  17      992.72      960.20     44.97 o 
  14   2  17      176.55      192.15     52.36 o 
 -31   3  17      488.37       -2.19    156.43 o 
 -29   3  17      241.51       -5.22    139.90 o 
 -27   3  17     4155.78     2995.10    191.77 o 
 -25   3  17        0.04        8.35    154.48 o 
 -23   3  17       46.93      128.97    129.01 o 
 -21   3  17     3595.18     3874.28    176.88 o 
 -19   3  17       52.63       42.48     83.78 o 
 -17   3  17      141.05      134.74     90.17 o 
 -15   3  17      640.51      526.60     86.71 o 
 -13   3  17     2203.35     2374.93     77.12 o 
 -11   3  17      221.03      200.27     58.44 o 
  -9   3  17       81.12       90.31     56.02 o 
  -7   3  17      298.94      245.43     54.86 o 
  -5   3  17      863.80      890.83     57.70 o 
  -3   3  17      593.02      584.81     48.77 o 
  -1   3  17      168.06      107.18     47.07 o 
   1   3  17      316.67      241.18     52.64 o 
   3   3  17        7.08      -23.39     46.32 o 
   5   3  17      288.61      159.36     51.55 o 
   7   3  17      674.98      646.45     60.29 o 
   9   3  17      448.78      501.69     60.88 o 
  11   3  17       38.66       66.02     41.39 o 
  13   3  17       56.58       -8.78     44.36 o 
 -30   4  17      191.96        0.94    119.59 o 
 -28   4  17      257.21       79.17     95.38 o 
 -26   4  17        7.92       21.79     99.37 o 
 -24   4  17      512.65      638.12    109.37 o 
 -22   4  17       28.24       31.04    119.20 o 
 -20   4  17     1882.22     1593.60    101.60 o 
 -18   4  17     9234.36     9132.64    145.44 o 
 -16   4  17       32.67       22.40     71.20 o 
 -14   4  17     5799.18     6177.48     85.97 o 
 -12   4  17       74.37      135.57     54.28 o 
 -10   4  17      496.66      375.82     53.71 o 
  -8   4  17     1969.00     1856.32     59.14 o 
  -6   4  17     5527.72     6149.97     84.29 o 
  -4   4  17      568.28      576.19     49.24 o 
  -2   4  17     1726.09     1479.89     50.98 o 
   0   4  17       58.99       30.93     46.26 o 
   2   4  17      308.24      313.00     51.68 o 
   4   4  17      560.84      613.91     43.64 o 
   6   4  17     1213.65     1573.98     58.52 o 
   8   4  17       73.53      120.88     53.52 o 
  10   4  17     2013.21     1894.42     74.22 o 
  12   4  17      410.19      269.86     45.61 o 
 -29   5  17     2417.50      988.74    621.69 o 
 -27   5  17      652.24      825.83    102.42 o 
 -25   5  17      171.49      123.04     92.22 o 
 -23   5  17      897.32     1058.25     79.53 o 
 -21   5  17      164.58      163.82     93.78 o 
 -19   5  17     1708.22     1758.72     76.95 o 
 -17   5  17     1904.08     1586.04     69.23 o 
 -15   5  17     4621.38     4379.02     76.55 o 
 -13   5  17     2082.66     2047.42     60.41 o 
 -11   5  17      358.73      475.67     53.08 o 
  -9   5  17      234.40      168.57     46.89 o 
  -7   5  17        8.26        3.44     52.18 o 
  -5   5  17      458.56      353.48     48.13 o 
  -3   5  17      140.44      183.44     51.97 o 
  -1   5  17      765.51      959.75     49.46 o 
   1   5  17      475.60      467.62     47.22 o 
   3   5  17        3.06       -3.21     53.21 o 
   5   5  17      170.39      139.00     54.34 o 
   7   5  17        6.03       63.53     52.23 o 
   9   5  17     1252.53     1186.26     52.38 o 
  11   5  17        2.32       33.78     41.03 o 
 -26   6  17      564.01      429.52     96.18 o 
 -24   6  17       34.93       18.76     58.99 o 
 -22   6  17        5.24       -7.68     67.81 o 
 -20   6  17     1267.79     1251.97     65.35 o 
 -18   6  17       19.58       32.88     59.95 o 
 -16   6  17      252.51      364.39     44.19 o 
 -14   6  17     2943.72     2960.43     64.00 o 
 -12   6  17        0.00       -8.07     50.44 o 
 -10   6  17      451.54      447.67     52.79 o 
  -8   6  17        0.85        6.92     51.13 o 
  -6   6  17     1890.98     1961.80     57.43 o 
  -4   6  17     3196.81     3276.67     56.45 o 
  -2   6  17       96.43      115.24     41.76 o 
   0   6  17      182.37      159.30     50.17 o 
   2   6  17      195.64      159.31     61.31 o 
   4   6  17      181.07      215.51     53.02 o 
   6   6  17      376.24      551.19     48.97 o 
   8   6  17      111.07       71.71     52.28 o 
  10   6  17      428.93      425.52     72.55 o 
 -25   7  17      234.47      147.48     67.57 o 
 -23   7  17      757.10      532.26     82.66 o 
 -21   7  17      357.15      412.46     66.08 o 
 -19   7  17      108.82      138.46     65.37 o 
 -17   7  17      781.96      913.59     64.13 o 
 -15   7  17     2039.76     2025.52     61.17 o 
 -13   7  17     1584.69     1560.97     63.09 o 
 -11   7  17     1185.70     1272.19     54.58 o 
  -9   7  17       15.68        7.85     54.51 o 
  -7   7  17     3725.26     4003.03     71.87 o 
  -5   7  17      601.77      720.20     61.37 o 
  -3   7  17      392.37      437.99     54.50 o 
  -1   7  17     1811.08     1877.25     53.90 o 
   1   7  17      486.01      491.55     55.06 o 
   3   7  17      857.47      811.57     51.11 o 
   5   7  17      726.66      687.02     46.39 o 
   7   7  17      214.17      180.08     58.62 o 
   9   7  17     1412.26     1425.00    104.81 o 
 -22   8  17        1.43       20.04     72.39 o 
 -20   8  17      575.10      679.82     64.78 o 
 -18   8  17      186.11      132.35     61.67 o 
 -16   8  17      178.73      237.03     50.71 o 
 -14   8  17     5124.81     4698.00     67.98 o 
 -12   8  17        2.77       44.28     49.77 o 
 -10   8  17      751.13      756.32     55.18 o 
  -8   8  17     2022.85     2122.40     60.61 o 
  -6   8  17        4.96      -28.95     52.67 o 
  -4   8  17      202.37      236.63     48.38 o 
  -2   8  17      775.59      891.87     47.52 o 
   0   8  17     1896.62     1605.16     54.20 o 
   2   8  17      897.98     1125.98     51.80 o 
   4   8  17      527.22      601.02     55.04 o 
   6   8  17      599.88      604.27     63.38 o 
 -19   9  17        1.46        1.98     72.93 o 
 -17   9  17     1150.71     1425.51     68.31 o 
 -15   9  17      106.27      131.40     55.14 o 
 -13   9  17     1611.64     1757.81     64.49 o 
 -11   9  17     1032.23     1333.42     56.58 o 
  -9   9  17       49.16        0.43     52.52 o 
  -7   9  17      976.67     1158.24     83.87 o 
  -5   9  17      268.26      238.00     59.35 o 
  -3   9  17      577.35      664.81     54.86 o 
  -1   9  17     1989.24     1885.80     72.95 o 
   1   9  17      120.45      134.05     62.85 o 
   3   9  17     1003.30      744.86    106.19 o 
 -12  10  17        0.41       -9.11     70.32 o 
 -10  10  17      382.86      454.61     59.65 o 
  -8  10  17      743.41      630.35     59.18 o 
  -6  10  17       39.85       34.64     49.27 o 
  -4  10  17      547.15      454.19     64.33 o 
 -12   0  18     1279.10     1374.79    105.23 o 
 -10   0  18     4783.16     5079.44     96.54 o 
  -8   0  18      270.18      198.02     74.58 o 
  -6   0  18     6428.39     6397.73    105.02 o 
  -4   0  18    23785.58    25550.16    236.89 o 
  -2   0  18     7843.19     8063.32    106.33 o 
   0   0  18    30774.43    32667.83    518.80 o 
   2   0  18     5904.67     5015.16    142.15 o 
   4   0  18     2943.82     3054.84     72.69 o 
   6   0  18    10138.47     9804.34    144.07 o 
   8   0  18     3485.08     3751.27     97.41 o 
  10   0  18     8808.41     8888.26    353.30 o 
  12   0  18      540.71      458.38     84.09 o 
  14   0  18      185.49      118.22     90.82 o 
 -13   1  18    17463.13    17007.76    384.99 o 
 -11   1  18     6688.67     6840.12     96.21 o 
  -9   1  18     3871.64     3886.31     87.44 o 
  -7   1  18    11068.89    11126.38    112.88 o 
  -5   1  18     3538.11     3616.42     55.17 o 
  -3   1  18    11786.26    11543.29     78.45 o 
  -1   1  18     4874.11     5091.78     90.95 o 
   1   1  18     6095.57     5871.06     84.75 o 
   3   1  18    10120.89    10320.05    177.47 o 
   5   1  18      946.26      880.68     53.32 o 
   7   1  18    11923.54    12060.21    143.93 o 
   9   1  18     3422.54     3722.82     66.85 o 
  11   1  18     1655.14     1699.19     53.86 o 
  13   1  18     4274.86     4245.89    107.51 o 
 -16   2  18     9234.78     9120.95    214.77 o 
 -14   2  18     1840.07     1987.28    112.93 o 
 -12   2  18     2422.39     2516.66     75.27 o 
 -10   2  18    29812.49    31582.48    195.24 o 
  -8   2  18       71.26      174.51     59.83 o 
  -6   2  18    33860.50    33915.06    411.14 o 
  -4   2  18     9479.65     9312.42     76.27 o 
  -2   2  18      567.72      598.66     48.53 o 
   0   2  18    13059.42    13244.48    116.87 o 
   2   2  18      974.14     1122.37     48.41 o 
   4   2  18    11538.86    11716.24    143.32 o 
   6   2  18     7610.54     8242.07     80.36 o 
   8   2  18      756.07      706.41     51.11 o 
  10   2  18     6422.48     5684.34    117.69 o 
  12   2  18     1048.91     1144.66     69.81 o 
 -21   3  18     1663.81     1692.06    185.91 o 
 -19   3  18    13573.45    13989.72    429.74 o 
 -17   3  18    10050.06    10138.12    165.60 o 
 -15   3  18      576.52      906.53     94.47 o 
 -13   3  18     8644.54     8270.08     99.51 o 
 -11   3  18      663.16      656.64     59.74 o 
  -9   3  18    18476.65    17483.63    221.70 o 
  -7   3  18    21377.42    22402.06    113.06 o 
  -5   3  18    15156.83    15604.32     94.79 o 
  -3   3  18     9947.50     9936.39     81.16 o 
  -1   3  18    11139.30    12068.81    128.67 o 
   1   3  18     4307.92     4725.41     60.18 o 
   3   3  18    15977.47    17078.87    271.59 o 
   5   3  18      186.36      321.51     46.33 o 
   7   3  18     3229.60     3511.97     84.20 o 
   9   3  18     3452.22     3053.92     66.96 o 
  11   3  18     1643.21     1661.41     57.16 o 
  13   3  18     5852.79     5216.75     91.92 o 
 -30   4  18     2142.82        8.84    129.85 o 
 -28   4  18     2322.24       24.56    112.48 o 
 -26   4  18     2247.20     1563.62    334.93 o 
 -24   4  18     5893.92     6215.65    194.70 o 
 -22   4  18     3831.00     3951.98    177.26 o 
 -20   4  18    14968.54    14931.27    390.48 o 
 -18   4  18      656.46      609.19     84.19 o 
 -16   4  18    15200.61    15165.87    148.88 o 
 -14   4  18     7421.44     7165.13     88.62 o 
 -12   4  18      560.54      488.45     55.68 o 
 -10   4  18    19162.47    19333.99    143.55 o 
  -8   4  18     1055.74     1140.36     56.07 o 
  -6   4  18    18388.99    18731.89    111.59 o 
  -4   4  18      473.95      488.28     52.84 o 
  -2   4  18      135.49      244.00     46.18 o 
   0   4  18    10392.14     9642.79    124.75 o 
   2   4  18     2364.67     2433.21     67.36 o 
   4   4  18    13786.02    13213.03    257.41 o 
   6   4  18     4163.01     4256.21     61.35 o 
   8   4  18      121.15      163.55     48.63 o 
  10   4  18    11274.22    10594.74    377.90 o 
  12   4  18     3042.64     3420.32     77.68 o 
 -27   5  18     4756.14     2475.17   1256.36 o 
 -25   5  18      485.17      386.34    102.88 o 
 -23   5  18     7891.06     8493.33    141.40 o 
 -21   5  18     1092.31     1012.31     99.11 o 
 -19   5  18     1638.47     1802.80     85.05 o 
 -17   5  18     7498.55     7879.95     99.06 o 
 -15   5  18     4263.30     3800.58     71.64 o 
 -13   5  18     7504.55     7736.27     83.46 o 
 -11   5  18     7335.31     7671.65     78.55 o 
  -9   5  18     4803.13     5226.07     73.17 o 
  -7   5  18     8324.55     8068.38     72.69 o 
  -5   5  18       38.88       57.22     45.62 o 
  -3   5  18    11451.00    11336.88    188.38 o 
  -1   5  18     3634.92     3968.92     71.51 o 
   1   5  18     7906.63     8321.64    172.50 o 
   3   5  18     8200.70     7957.38     70.84 o 
   5   5  18      702.28      606.01     47.12 o 
   7   5  18     6593.68     6536.66    105.67 o 
   9   5  18     2561.19     2513.46     99.16 o 
  11   5  18     1242.74     1326.36    107.26 o 
 -26   6  18     7519.16     6030.91   1797.06 o 
 -24   6  18     1754.06     1795.88     86.51 o 
 -22   6  18     2344.70     2609.64     84.41 o 
 -20   6  18     2812.65     3075.89     85.61 o 
 -18   6  18     1416.84      905.60     69.35 o 
 -16   6  18    11897.68    11250.16    102.84 o 
 -14   6  18     4963.80     5021.07     78.99 o 
 -12   6  18     4413.61     4232.49     68.90 o 
 -10   6  18     7878.47     7306.08    113.14 o 
  -8   6  18      455.77      428.35     46.68 o 
  -6   6  18    10130.38     9626.72    109.95 o 
  -4   6  18     5625.87     5876.02    104.83 o 
  -2   6  18     1633.44     1472.41     58.33 o 
   0   6  18    10354.08    10694.20    274.20 o 
   2   6  18      303.60      234.69     53.87 o 
   4   6  18     3598.78     3660.52     67.27 o 
   6   6  18      925.65      884.52     50.99 o 
   8   6  18      294.08      299.69     57.60 o 
 -25   7  18     3776.72     3305.67    162.59 o 
 -23   7  18     5902.64     5877.80    707.66 o 
 -21   7  18      486.63      528.22     56.73 o 
 -19   7  18     1075.27     1098.35     59.29 o 
 -17   7  18     9573.77    10278.73     88.66 o 
 -15   7  18        1.85       -1.41     60.15 o 
 -13   7  18     9467.97     9758.96    125.63 o 
 -11   7  18     1202.27     1588.76     59.46 o 
  -9   7  18     2188.87     2665.79     58.65 o 
  -7   7  18     8767.77     9143.15     84.12 o 
  -5   7  18      341.61      299.96     46.18 o 
  -3   7  18     5113.52     5617.47     78.68 o 
  -1   7  18     1004.72      936.13     55.95 o 
   1   7  18     4999.72     5370.44     72.79 o 
   3   7  18     2999.59     2745.37     64.30 o 
   5   7  18      702.76      691.51     47.37 o 
   7   7  18     6143.12     5384.98     81.22 o 
 -22   8  18     1336.71     1105.19    354.43 o 
 -20   8  18     4236.61     4291.89    341.36 o 
 -18   8  18      134.95       70.18     58.92 o 
 -16   8  18     7606.46     7924.28     80.25 o 
 -14   8  18     1782.51     1772.39     58.89 o 
 -12   8  18     2161.45     2423.09     67.99 o 
 -10   8  18     2004.39     1961.17     61.95 o 
  -8   8  18      813.05      825.37     50.76 o 
  -6   8  18      975.76      992.72     55.73 o 
  -4   8  18     2368.64     2355.96     55.80 o 
  -2   8  18     1469.49     1318.07     52.42 o 
   0   8  18     8814.29     8647.20    214.18 o 
   2   8  18       79.71      145.46     60.47 o 
   4   8  18     2443.05     2676.60     84.33 o 
 -17   9  18     3543.70     3799.91     97.68 o 
 -15   9  18     1221.06     1316.00     61.64 o 
 -13   9  18     4339.23     4411.78     78.91 o 
 -11   9  18      627.13      699.51     50.45 o 
  -9   9  18     2468.47     2425.58     85.71 o 
  -7   9  18     3254.46     3405.69     65.43 o 
  -5   9  18       19.05       82.61     53.42 o 
  -3   9  18     1948.42     2137.86     75.40 o 
  -1   9  18     1551.62     1601.69     66.82 o 
 -13   1  19     2290.14     2149.36     88.83 o 
 -11   1  19     5107.41     5117.32     86.80 o 
  -9   1  19     6529.52     6815.47     84.74 o 
  -7   1  19     4423.26     4417.73     71.38 o 
  -5   1  19      155.93      124.76     46.76 o 
  -3   1  19       53.90       22.41     46.00 o 
  -1   1  19        0.22       79.65     50.68 o 
   1   1  19      371.09      202.00     46.23 o 
   3   1  19       46.67        2.22     44.86 o 
   5   1  19      145.84      195.05     53.29 o 
   7   1  19       23.48      -22.07     45.08 o 
   9   1  19      185.71      164.37     48.75 o 
  11   1  19       84.92      137.39     48.31 o 
 -16   2  19     1052.30     1219.32    135.18 o 
 -14   2  19      289.82      249.60     90.21 o 
 -12   2  19       29.52       25.51     63.45 o 
 -10   2  19     4073.04     4037.75     71.58 o 
  -8   2  19      670.10      622.59     55.75 o 
  -6   2  19     5637.44     5071.08     70.50 o 
  -4   2  19       22.39       57.95     45.82 o 
  -2   2  19      732.80      740.63     53.45 o 
   0   2  19      102.22      100.05     41.83 o 
   2   2  19      400.80      436.74     42.70 o 
   4   2  19      904.97     1056.73     49.20 o 
   6   2  19       21.10       53.72     53.27 o 
   8   2  19      783.06      766.42     44.05 o 
  10   2  19      162.96      201.17     39.17 o 
  12   2  19       49.48       83.87     57.01 o 
 -19   3  19      436.79      444.64    100.14 o 
 -17   3  19      972.63      797.83    109.44 o 
 -15   3  19      698.60      683.18     91.92 o 
 -13   3  19      100.84      160.01     58.86 o 
 -11   3  19      455.46      371.72     58.08 o 
  -9   3  19      760.34      617.55     54.57 o 
  -7   3  19      248.81      195.64     53.15 o 
  -5   3  19       21.06       17.94     46.25 o 
  -3   3  19        1.67       20.52     45.28 o 
  -1   3  19      335.83      390.91     42.87 o 
   1   3  19      107.05      131.48     38.20 o 
   3   3  19      195.53      132.84     55.25 o 
   5   3  19      288.43      329.90     54.48 o 
   7   3  19        7.50      -27.09     48.59 o 
   9   3  19      104.21      162.64     51.98 o 
  11   3  19      147.16      198.82     57.11 o 
 -26   4  19     2051.50       74.67    145.36 o 
 -24   4  19      770.42      630.54    139.26 o 
 -22   4  19      960.25      695.50    125.00 o 
 -20   4  19     3024.58     3318.57    132.73 o 
 -18   4  19      912.19      942.07    100.47 o 
 -16   4  19      163.76      153.32     69.78 o 
 -14   4  19       48.74       34.64     57.78 o 
 -12   4  19     1126.44     1191.67     63.84 o 
 -10   4  19       80.41        8.00     52.99 o 
  -8   4  19      704.77      456.49     52.89 o 
  -6   4  19       17.27        7.21     46.26 o 
  -4   4  19     3506.23     3460.76     62.34 o 
  -2   4  19     1009.69      988.31     54.01 o 
   0   4  19       33.60       91.11     60.55 o 
   2   4  19        0.04      -30.19     54.57 o 
   4   4  19     2352.06     2381.06     60.64 o 
   6   4  19      118.76      107.74     44.71 o 
   8   4  19      189.14      187.42     53.18 o 
  10   4  19      373.16      402.59     59.50 o 
 -27   5  19      497.06        1.26    111.27 o 
 -25   5  19      943.00      611.57    263.78 o 
 -23   5  19      953.09     1189.76     90.59 o 
 -21   5  19       16.84      131.30     91.53 o 
 -19   5  19     3753.45     3871.87    125.98 o 
 -17   5  19     4493.92     4331.36     92.09 o 
 -15   5  19     1614.10     1600.13     73.26 o 
 -13   5  19      481.92      520.12     52.52 o 
 -11   5  19       99.57      136.42     50.02 o 
  -9   5  19        8.97       17.01     44.23 o 
  -7   5  19      740.59      726.83     48.91 o 
  -5   5  19      166.58      215.80     46.49 o 
  -3   5  19      594.42      684.47     62.93 o 
  -1   5  19      177.12      245.47     54.97 o 
   1   5  19      262.10      352.11     55.19 o 
   3   5  19     1483.28     1497.92     57.92 o 
   5   5  19      334.74      362.32     49.15 o 
   7   5  19      934.59      978.06     51.82 o 
   9   5  19      165.65      163.47     81.66 o 
 -26   6  19      404.63      140.58    128.55 o 
 -24   6  19       83.90       98.63     72.89 o 
 -22   6  19       37.66       51.84     91.40 o 
 -20   6  19      121.38      116.68     69.51 o 
 -18   6  19     1428.49     1239.48     71.08 o 
 -16   6  19     6150.48     5789.59     89.40 o 
 -14   6  19       25.25       43.25     62.91 o 
 -12   6  19      749.55      812.69     59.23 o 
 -10   6  19     2656.63     2916.80     70.43 o 
  -8   6  19        8.33       15.22     59.46 o 
  -6   6  19     1633.04     1913.22     66.57 o 
  -4   6  19       37.05       63.44     48.97 o 
  -2   6  19      975.84     1080.92     53.15 o 
   0   6  19       87.83      122.66     45.00 o 
   2   6  19      264.88      211.53     60.14 o 
   4   6  19        3.77      -39.94     52.17 o 
   6   6  19      984.31      975.53     65.43 o 
 -23   7  19      116.57      124.65     88.83 o 
 -21   7  19      104.77      119.76     67.65 o 
 -19   7  19       12.57        9.48     61.06 o 
 -17   7  19     1111.93     1151.01     70.57 o 
 -15   7  19     3327.09     3673.16     76.73 o 
 -13   7  19      978.23     1173.91     59.90 o 
 -11   7  19      116.99       51.99     59.06 o 
  -9   7  19     1844.41     1828.22     55.96 o 
  -7   7  19     2932.15     2794.86     62.96 o 
  -5   7  19      931.77      809.64     61.61 o 
  -3   7  19     5134.83     5263.95    124.46 o 
  -1   7  19      152.28      226.84     53.75 o 
   1   7  19      130.53      115.44     53.00 o 
   3   7  19       37.89       65.69     57.19 o 
   5   7  19       14.08      -20.05     70.96 o 
 -20   8  19      357.21      203.24     67.19 o 
 -18   8  19       21.62       -5.39     76.38 o 
 -16   8  19     1223.01     1239.27     64.65 o 
 -14   8  19      254.09      265.24     59.99 o 
 -12   8  19     1813.81     1955.37     66.42 o 
 -10   8  19     2043.27     1724.42     59.77 o 
  -8   8  19      175.62      173.47     48.76 o 
  -6   8  19     2377.58     2423.16     98.28 o 
  -4   8  19      359.22      411.12     53.40 o 
  -2   8  19     1254.00     1111.57     56.63 o 
   0   8  19      723.57      740.70     72.59 o 
 -13   9  19     1916.89     1922.40     77.47 o 
 -11   9  19       26.77       28.39     70.32 o 
  -9   9  19      693.43      862.19     72.80 o 
  -7   9  19       38.59       68.33     62.64 o 
  -5   9  19       37.48       25.88     62.33 o 
 -14   0  20      709.83      698.07    173.81 o 
 -12   0  20    31929.29    35036.87    603.48 o 
 -10   0  20     4048.44     4213.84     90.15 o 
  -8   0  20     1408.65     1656.89     88.90 o 
  -6   0  20      391.91      394.78     73.51 o 
  -4   0  20      439.31      470.77     73.83 o 
  -2   0  20    16271.87    15322.86    278.69 o 
   0   0  20     3911.58     3839.11     89.36 o 
   2   0  20    13016.41    13713.24    223.36 o 
   4   0  20    10384.17    10387.03    369.74 o 
   6   0  20       41.63       97.97     84.68 o 
   8   0  20     6128.37     5768.77     94.04 o 
  10   0  20     2405.20     2791.16     91.51 o 
 -13   1  20     3398.64     3145.07     90.69 o 
 -11   1  20     8224.05     7606.36     92.39 o 
  -9   1  20    22398.63    23238.33    129.14 o 
  -7   1  20      116.86       95.44     51.88 o 
  -5   1  20     8853.00     8864.53     70.38 o 
  -3   1  20     2403.15     2553.88     50.01 o 
  -1   1  20     3578.60     3227.05     48.59 o 
   1   1  20     9540.73    10305.09    117.65 o 
   3   1  20      270.70      315.85     54.65 o 
   5   1  20     3904.40     4110.80     72.33 o 
   7   1  20     6696.81     6333.85    137.03 o 
   9   1  20      950.16      962.00     58.14 o 
 -16   2  20     1987.82     2256.14    151.57 o 
 -14   2  20     3608.85     3529.69    117.46 o 
 -12   2  20    18486.08    19537.63    136.96 o 
 -10   2  20      101.68       67.17     56.30 o 
  -8   2  20    14372.84    14297.43     98.21 o 
  -6   2  20     9664.21     9614.47    115.13 o 
  -4   2  20      678.41      771.89     53.05 o 
  -2   2  20     6492.79     6721.02     70.56 o 
   0   2  20     1369.44     1342.89     64.38 o 
   2   2  20     4132.08     4117.57     76.41 o 
   4   2  20     7249.29     7789.20    119.46 o 
   6   2  20       62.11       85.13     44.67 o 
   8   2  20     9074.13     8385.87    223.30 o 
  10   2  20      490.73      400.10     53.77 o 
 -19   3  20    16832.03    17287.98    687.12 o 
 -17   3  20      236.57      149.87    100.72 o 
 -15   3  20     5438.64     5395.39   1504.18 o 
 -13   3  20      646.09      607.52     69.01 o 
 -11   3  20     6154.72     5894.56     79.45 o 
  -9   3  20    10920.11    10861.05     94.82 o 
  -7   3  20      203.74      263.30     51.53 o 
  -5   3  20     4127.74     4149.47     61.00 o 
  -3   3  20     4557.12     4605.68     65.29 o 
  -1   3  20      648.94      826.45     56.13 o 
   1   3  20     7464.19     7752.96     88.90 o 
   3   3  20     2897.92     2760.68     65.30 o 
   5   3  20     7833.56     7606.69    121.91 o 
   7   3  20     5054.44     4974.34    119.82 o 
   9   3  20     4375.33     4543.83     67.14 o 
 -22   4  20     7824.65     7926.28    417.61 o 
 -20   4  20     1438.74     1409.83    131.43 o 
 -18   4  20     5533.22     5651.32    143.22 o 
 -16   4  20    10832.66    10356.67   1683.02 o 
 -14   4  20       98.27      148.97     59.74 o 
 -12   4  20     2040.97     2025.82     61.92 o 
 -10   4  20     2384.45     2124.11     61.38 o 
  -8   4  20     5115.01     4419.75     65.61 o 
  -6   4  20    18256.14    18733.00    102.34 o 
  -4   4  20     3256.67     3237.69     64.85 o 
  -2   4  20    13542.63    14918.19    123.37 o 
   0   4  20      826.42      846.65     56.69 o 
   2   4  20     3883.57     3835.05     61.37 o 
   4   4  20     5572.98     5191.15    144.91 o 
   6   4  20      129.26      165.09     48.30 o 
   8   4  20     7950.31     7811.57    188.28 o 
 -25   5  20     5878.20      335.04    284.14 o 
 -23   5  20      675.70      664.96    121.45 o 
 -21   5  20     3827.72     3394.63    126.37 o 
 -19   5  20     5150.91     6340.21    133.28 o 
 -17   5  20     3221.74     3035.54     93.21 o 
 -15   5  20     6234.96     6872.42     94.81 o 
 -13   5  20     6147.66     6049.12     85.92 o 
 -11   5  20      549.13      691.11     64.30 o 
  -9   5  20     6044.54     6438.40     80.62 o 
  -7   5  20       12.83      143.52     59.93 o 
  -5   5  20    12762.03    12839.83    153.74 o 
  -3   5  20     3310.09     3436.55     69.91 o 
  -1   5  20     3102.49     3207.07     69.28 o 
   1   5  20    13202.65    13276.52    251.95 o 
   3   5  20      285.91      273.08     45.79 o 
   5   5  20     2878.14     2918.95    118.65 o 
   7   5  20     5430.19     5269.16    129.70 o 
 -24   6  20     1104.79      812.00    263.04 o 
 -22   6  20     6491.56     6881.01    130.38 o 
 -20   6  20        0.50        2.31     77.42 o 
 -18   6  20     1258.47     1312.35     75.09 o 
 -16   6  20     3318.34     3086.82     78.58 o 
 -14   6  20     2057.67     2035.94     73.40 o 
 -12   6  20    10053.68     9412.48    102.54 o 
 -10   6  20      647.54      825.98     61.97 o 
  -8   6  20     6891.71     7023.23     95.11 o 
  -6   6  20     2310.05     2565.18     67.28 o 
  -4   6  20      562.67      625.01     50.96 o 
  -2   6  20     7472.79     7427.15    145.13 o 
   0   6  20     2891.50     3129.42     56.07 o 
   2   6  20     6627.68     6765.16    111.70 o 
   4   6  20     1527.73     1742.22     66.99 o 
 -21   7  20     1033.33     1137.18     91.28 o 
 -19   7  20     5097.57     5109.93     91.25 o 
 -17   7  20      439.05      452.58     63.39 o 
 -15   7  20     6293.59     5924.82     82.93 o 
 -13   7  20     2179.70     2245.94     63.16 o 
 -11   7  20     4889.71     4701.92     75.73 o 
  -9   7  20     5966.52     6337.84     79.67 o 
  -7   7  20      113.12      135.20     52.73 o 
  -5   7  20     4602.07     4686.31     86.75 o 
  -3   7  20     3103.82     2820.23     96.66 o 
  -1   7  20     6681.60     7005.35    126.01 o 
   1   7  20     6937.82     7011.66     90.12 o 
 -18   8  20     5209.34     4987.58    109.54 o 
 -16   8  20     4149.68     4522.40     92.98 o 
 -14   8  20     1460.81     1514.18     73.80 o 
 -12   8  20     5453.67     5417.52    103.23 o 
 -10   8  20      353.12      240.99     59.67 o 
  -8   8  20     3723.37     3675.00     83.02 o 
  -6   8  20      405.04      362.53     70.95 o 
  -4   8  20      166.90      216.02     69.65 o 
  -2   8  20     4065.05     3663.40    103.27 o 
 -15   1  21     1181.65     1150.29    162.62 o 
 -13   1  21     1394.70     1366.45     66.95 o 
 -11   1  21       27.03       12.84     62.09 o 
  -9   1  21      707.14      531.45     56.43 o 
  -7   1  21      202.35      269.54     51.85 o 
  -5   1  21      425.75      374.49     45.89 o 
  -3   1  21       61.07        0.45     48.79 o 
  -1   1  21      889.57      971.40     48.23 o 
   1   1  21       43.60       20.37     49.20 o 
   3   1  21      156.11      154.84     45.01 o 
   5   1  21      652.11      585.43     43.25 o 
   7   1  21      202.81      209.31     51.07 o 
 -16   2  21      569.98      661.30    127.07 o 
 -14   2  21      180.88      161.89     76.72 o 
 -12   2  21      186.95       99.84     56.01 o 
 -10   2  21     7613.92     8201.70     87.10 o 
  -8   2  21       16.68       50.43     52.90 o 
  -6   2  21      275.91      188.64     50.53 o 
  -4   2  21     1983.89     2069.16     56.77 o 
  -2   2  21      273.22      315.97     54.31 o 
   0   2  21       14.83       75.38     58.74 o 
   2   2  21      110.31      107.41     59.17 o 
   4   2  21      127.16      215.30     53.05 o 
   6   2  21      123.28      109.92     48.58 o 
   8   2  21      373.44      352.31     58.72 o 
 -17   3  21     1049.17      904.69    119.25 o 
 -15   3  21      233.02      157.84    103.82 o 
 -13   3  21     3215.63     3531.17     86.82 o 
 -11   3  21      809.44      608.72     55.99 o 
  -9   3  21      204.03      255.81     57.83 o 
  -7   3  21        0.06       16.31     60.95 o 
  -5   3  21       45.95       59.46     60.33 o 
  -3   3  21       38.29       97.10     59.50 o 
  -1   3  21       33.71       46.57     53.09 o 
   1   3  21       60.95       38.74     48.07 o 
   3   3  21        5.85       -8.28     52.21 o 
   5   3  21      289.69      280.71     49.19 o 
   7   3  21      700.28      711.12     59.83 o 
 -22   4  21      355.24      108.81    147.66 o 
 -20   4  21      530.67      636.66    116.63 o 
 -18   4  21      413.84      613.56    107.99 o 
 -16   4  21      187.24      249.27     93.59 o 
 -14   4  21      530.52      670.61     80.67 o 
 -12   4  21      519.64      518.59     63.87 o 
 -10   4  21       24.45       70.42     62.12 o 
  -8   4  21     1442.48     1604.79     66.78 o 
  -6   4  21      472.96      400.38     62.89 o 
  -4   4  21       17.19       39.69     59.72 o 
  -2   4  21      687.50      662.43     52.00 o 
   0   4  21        0.43        2.58     52.93 o 
   2   4  21       21.79       48.67     58.75 o 
   4   4  21       63.51       53.64     47.60 o 
   6   4  21        5.57       50.49     62.26 o 
 -25   5  21      318.42        6.15    128.39 o 
 -23   5  21       19.12       -1.46     81.95 o 
 -21   5  21     1362.87     1218.16    117.95 o 
 -19   5  21      590.29      664.68     96.18 o 
 -17   5  21        1.83       -7.83     76.13 o 
 -15   5  21       78.46       79.57     68.15 o 
 -13   5  21       84.12      105.77     59.21 o 
 -11   5  21      206.28      176.28     61.91 o 
  -9   5  21      510.01      704.61     61.68 o 
  -7   5  21      166.44      246.63     60.41 o 
  -5   5  21       27.48       57.08     59.87 o 
  -3   5  21      691.21      605.63     61.53 o 
  -1   5  21      448.69      335.04     60.41 o 
   1   5  21     1446.78     1255.30     54.57 o 
   3   5  21        0.01       -9.59     70.90 o 
 -22   6  21     1825.33     1860.51    131.01 o 
 -20   6  21     1601.83     1588.55    104.20 o 
 -18   6  21      837.21      806.73     74.80 o 
 -16   6  21      810.39      627.07     71.20 o 
 -14   6  21       70.55      121.68     61.69 o 
 -12   6  21       48.22       30.13     62.15 o 
 -10   6  21      384.65      396.94     60.15 o 
  -8   6  21      853.31      853.75     62.27 o 
  -6   6  21     4102.89     4170.84     72.76 o 
  -4   6  21       29.14       44.70     52.26 o 
  -2   6  21     1281.54     1467.53     58.27 o 
   0   6  21     1533.66     1645.32     58.90 o 
   2   6  21     2699.46     2627.22     71.38 o 
 -19   7  21      236.73      241.59     81.70 o 
 -17   7  21       99.47      109.91     71.23 o 
 -15   7  21     1227.06     1258.11     67.74 o 
 -13   7  21        3.93       -8.34     52.81 o 
 -11   7  21     1945.97     2327.58     71.02 o 
  -9   7  21      780.85      728.12     62.06 o 
  -7   7  21        1.32      -20.33     52.28 o 
  -5   7  21     1449.56     1328.97     63.39 o 
  -3   7  21      300.57      314.21     64.15 o 
  -1   7  21      574.47      614.62     60.36 o 
 -14   8  21     1356.76     1227.24    148.76 o 
 -12   8  21     1088.01      935.66     67.18 o 
 -10   8  21      276.81      308.39     71.24 o 
  -8   8  21     2696.83     2364.84     66.18 o 
 -14   0  22    20751.41    21725.96    701.52 o 
 -12   0  22    15291.39    15122.38    237.20 o 
 -10   0  22    11169.08    11330.42    130.72 o 
  -8   0  22    18976.58    20923.52    368.64 o 
  -6   0  22     1392.45     1459.82     99.26 o 
  -4   0  22     6474.82     7432.69    114.97 o 
  -2   0  22      435.12      211.53     84.11 o 
   0   0  22     3539.77     3437.46     85.26 o 
   2   0  22     3599.16     3421.57     84.03 o 
   4   0  22        1.06       38.80     81.70 o 
   6   0  22     7056.32     6428.06     98.94 o 
 -15   1  22     7845.56     7371.28    406.47 o 
 -13   1  22        1.94       33.92     64.16 o 
 -11   1  22     6056.59     5826.69     92.33 o 
  -9   1  22      403.16      305.83     64.63 o 
  -7   1  22    11804.86    11773.78     96.50 o 
  -5   1  22     1951.16     2058.62     59.08 o 
  -3   1  22      109.96       69.90     47.79 o 
  -1   1  22     9225.08     9853.31    132.40 o 
   1   1  22     1164.00     1268.65     51.86 o 
   3   1  22     2503.17     2500.29     49.62 o 
   5   1  22     7389.86     7587.39    117.14 o 
 -16   2  22      183.82      175.03    133.06 o 
 -14   2  22     3926.07     4303.98    113.22 o 
 -12   2  22      234.76      212.25     66.57 o 
 -10   2  22     2830.42     2963.36     76.41 o 
  -8   2  22     8965.91     8972.86     93.02 o 
  -6   2  22      246.42      273.02     60.08 o 
  -4   2  22     3838.61     3893.94     66.71 o 
  -2   2  22     3002.19     2947.22     63.38 o 
   0   2  22     1208.44     1238.53     62.03 o 
   2   2  22     5902.17     5594.86     80.05 o 
   4   2  22       44.07      -49.05     63.04 o 
   6   2  22     8344.45     7730.39    242.88 o 
 -19   3  22      206.65       -1.08     83.14 o 
 -17   3  22     5766.26     5723.57    167.34 o 
 -15   3  22     1949.17     2094.91    117.14 o 
 -13   3  22     2295.56     1920.57     76.85 o 
 -11   3  22     5931.08     6997.78     92.89 o 
  -9   3  22     7649.21     7557.40     87.49 o 
  -7   3  22     8875.38     9516.31     90.39 o 
  -5   3  22     2087.94     2080.72     66.32 o 
  -3   3  22      564.76      611.97     55.08 o 
  -1   3  22     5947.91     5985.79     72.49 o 
   1   3  22       11.33       68.18     47.74 o 
   3   3  22     4377.33     3952.05    133.00 o 
   5   3  22     3303.08     3037.54     72.03 o 
 -20   4  22     1409.46     1322.21    329.09 o 
 -18   4  22     4017.06     3717.72    139.35 o 
 -16   4  22      186.62      242.59     91.19 o 
 -14   4  22     3897.06     4041.31     86.90 o 
 -12   4  22       46.45       42.04     64.17 o 
 -10   4  22      439.19      510.50     61.15 o 
  -8   4  22     8872.77     8980.51     90.72 o 
  -6   4  22       86.34       47.18     59.45 o 
  -4   4  22     4514.03     4149.12     83.33 o 
  -2   4  22     4291.79     4819.96    130.85 o 
   0   4  22     3300.93     3158.63     60.60 o 
   2   4  22     8479.91     9224.42    133.53 o 
 -23   5  22      387.55       -6.37    119.42 o 
 -21   5  22     5294.39     3692.53   1250.21 o 
 -19   5  22     1000.15     1126.88    111.54 o 
 -17   5  22     6799.58     7255.95    157.02 o 
 -15   5  22     2276.76     2453.19     77.04 o 
 -13   5  22     1764.09     1961.69     73.28 o 
 -11   5  22     6220.39     6613.24     86.81 o 
  -9   5  22      138.14       83.25     61.76 o 
  -7   5  22     6458.96     6582.87    139.23 o 
  -5   5  22     6175.84     6134.48     91.01 o 
  -3   5  22      820.41      857.00     55.79 o 
  -1   5  22     5560.52     5182.84     71.51 o 
   1   5  22     2411.27     2458.61     70.70 o 
 -20   6  22     1637.60     1757.85    118.78 o 
 -18   6  22     7437.52     7226.99    121.61 o 
 -16   6  22      345.12      370.49     66.61 o 
 -14   6  22     5581.92     5626.64     86.48 o 
 -12   6  22     2368.06     2174.62     70.52 o 
 -10   6  22     2900.39     2462.05     67.78 o 
  -8   6  22     7129.81     7137.45    133.35 o 
  -6   6  22      699.68      575.33     54.91 o 
  -4   6  22     7109.82     6858.31    173.74 o 
  -2   6  22     1311.47     1276.83     62.29 o 
 -17   7  22     5740.31     6307.84    188.86 o 
 -15   7  22     3082.43     2839.99     84.87 o 
 -13   7  22      757.36      872.80     75.73 o 
 -11   7  22     5513.55     5412.65    146.93 o 
  -9   7  22       30.52        4.93     62.53 o 
  -7   7  22     6299.85     6305.76    178.27 o 
  -5   7  22     2825.63     2995.08     90.52 o 
 -15   1  23      165.07       60.61    140.98 o 
 -13   1  23     1398.90     1254.28     74.72 o 
 -11   1  23     2439.16     2434.42     78.74 o 
  -9   1  23      836.44      892.24     63.42 o 
  -7   1  23        0.26       17.16     59.08 o 
  -5   1  23       57.28       44.85     58.25 o 
  -3   1  23       84.62       41.73     47.28 o 
  -1   1  23      304.15      414.47     49.53 o 
   1   1  23      113.90       62.31     51.85 o 
   3   1  23      309.97      220.05     57.08 o 
 -16   2  23        7.72       17.64    106.47 o 
 -14   2  23     2782.85     2713.65     97.65 o 
 -12   2  23     2348.38     2700.93     79.53 o 
 -10   2  23     1947.33     2149.50     72.66 o 
  -8   2  23     1042.67      950.73     72.90 o 
  -6   2  23      907.81     1139.70     63.08 o 
  -4   2  23      549.20      551.78     60.07 o 
  -2   2  23       51.82      119.83     58.61 o 
   0   2  23      786.98      686.40     54.01 o 
   2   2  23      159.54      167.76     49.90 o 
 -17   3  23      972.00      861.04    125.09 o 
 -15   3  23        9.38       22.49     90.09 o 
 -13   3  23        6.10       28.71     69.38 o 
 -11   3  23      113.32      111.04     64.88 o 
  -9   3  23     1857.78     1993.50     68.31 o 
  -7   3  23       12.43       -0.39     59.08 o 
  -5   3  23     1349.94     1337.63     57.99 o 
  -3   3  23      242.50      192.74     58.89 o 
  -1   3  23      971.18     1040.54     56.90 o 
   1   3  23       81.87      137.19     69.82 o 
 -20   4  23      705.88      314.60    346.23 o 
 -18   4  23       11.67        3.59    106.79 o 
 -16   4  23     1070.88      754.67    316.11 o 
 -14   4  23      351.11      478.93     70.57 o 
 -12   4  23     1078.50     1323.87     68.03 o 
 -10   4  23      188.80      146.10     64.96 o 
  -8   4  23      384.88      305.88     60.08 o 
  -6   4  23        3.04       -6.25     58.54 o 
  -4   4  23      384.39      353.28     60.37 o 
  -2   4  23       70.05       90.84     53.05 o 
   0   4  23      370.39      378.21     63.74 o 
 -21   5  23       12.95       -1.64    116.29 o 
 -19   5  23        0.21       -1.13    106.90 o 
 -17   5  23      982.33      971.31     99.39 o 
 -15   5  23      996.81      871.52     69.37 o 
 -13   5  23      110.67      107.94     67.99 o 
 -11   5  23        7.95      -39.93     61.05 o 
  -9   5  23       79.11      131.28     58.86 o 
  -7   5  23     2162.27     2205.48     67.66 o 
  -5   5  23      835.52      925.53     53.14 o 
  -3   5  23     1161.98     1433.40     68.39 o 
  -1   5  23      323.85      297.77     84.11 o 
 -18   6  23      287.90      170.32     91.97 o 
 -16   6  23     2763.52     2885.87     94.53 o 
 -14   6  23       44.88       57.55     73.17 o 
 -12   6  23       71.63      125.95     70.36 o 
 -10   6  23       54.89       41.14     69.99 o 
  -8   6  23      746.89      710.41     72.43 o 
  -6   6  23      248.92      289.27     70.71 o 
 -14   0  24    11396.68    11544.29    438.74 o 
 -12   0  24     1725.44     1900.78    117.68 o 
 -10   0  24    13249.27    13104.92    336.85 o 
  -8   0  24      359.18      315.08     61.13 o 
  -6   0  24     4211.57     4358.22     85.11 o 
  -4   0  24      447.58      474.00     72.02 o 
  -2   0  24      853.23      899.72     85.41 o 
   0   0  24     3379.87     3280.98    176.34 o 
 -15   1  24      213.56      210.17    125.86 o 
 -13   1  24     9622.63    10163.86    126.85 o 
 -11   1  24    10428.25    10626.74    104.13 o 
  -9   1  24     5063.16     5037.50     83.48 o 
  -7   1  24     1584.67     1479.09     64.25 o 
  -5   1  24       11.31       68.23     57.26 o 
  -3   1  24     3405.46     3262.84     76.03 o 
  -1   1  24      539.84      655.23     60.16 o 
   1   1  24     2581.07     2600.71     58.60 o 
 -16   2  24     3266.76     3799.70    172.94 o 
 -14   2  24     3888.60     3674.48    104.91 o 
 -12   2  24        6.70       13.50     64.49 o 
 -10   2  24     7630.13     7394.47     90.78 o 
  -8   2  24       80.10       44.09     58.53 o 
  -6   2  24     3860.07     3949.64     68.81 o 
  -4   2  24     3168.90     2898.89     68.43 o 
  -2   2  24     1667.90     1798.65     67.94 o 
   0   2  24     6613.13     6470.04    193.86 o 
 -17   3  24     1639.44     1214.19    466.17 o 
 -15   3  24      395.96      385.10    103.60 o 
 -13   3  24     5979.52     5510.52     98.20 o 
 -11   3  24      142.43      249.82     65.54 o 
  -9   3  24     4107.00     4356.41     77.01 o 
  -7   3  24     1771.34     1947.74     71.76 o 
  -5   3  24        1.12       22.90     51.49 o 
  -3   3  24     6268.35     6187.05     82.16 o 
  -1   3  24     1425.22     1234.10     73.36 o 
 -20   4  24     1889.16     1220.27    958.31 o 
 -18   4  24     1247.47      807.47    529.25 o 
 -16   4  24     9862.29     9380.00    286.75 o 
 -14   4  24     2941.16     2890.38     84.95 o 
 -12   4  24     1570.82     1669.27     75.36 o 
 -10   4  24     5328.52     5313.93     82.29 o 
  -8   4  24        2.92       16.39     61.34 o 
  -6   4  24     3959.10     4069.46     74.32 o 
  -4   4  24     7593.74     7389.14     87.69 o 
  -2   4  24       84.62       -7.68     99.12 o 
 -17   5  24     2484.59     1943.86    131.90 o 
 -15   5  24      747.12      795.92     90.30 o 
 -13   5  24     4091.15     4635.53     99.85 o 
 -11   5  24     1144.55     1089.56     77.25 o 
  -9   5  24     5119.24     5083.64     88.38 o 
  -7   5  24     4556.50     4455.34    178.02 o 
  -5   5  24      547.06      669.09    142.76 o 
 -15   1  25        0.30        1.06    130.11 o 
 -13   1  25       14.79        6.18     67.85 o 
 -11   1  25      857.02      742.18     61.40 o 
  -9   1  25      120.30      129.41     61.68 o 
  -7   1  25       81.82       33.56     57.50 o 
  -5   1  25        0.06        3.28     67.44 o 
  -3   1  25      412.07      322.15     70.31 o 
 -16   2  25      294.88      208.87    126.00 o 
 -14   2  25      104.24      169.55     73.99 o 
 -12   2  25     1121.47      989.13     73.15 o 
 -10   2  25      761.91      656.57     68.10 o 
  -8   2  25       32.27       57.46     58.10 o 
  -6   2  25     1119.10     1294.81     74.24 o 
  -4   2  25      216.25      241.88     70.41 o 
 -17   3  25        7.90       24.20    132.17 o 
 -15   3  25      205.37      164.57    110.89 o 
 -13   3  25       78.75       82.57     69.92 o 
 -11   3  25       33.38       65.58     65.13 o 
  -9   3  25      156.74      259.46     65.69 o 
  -7   3  25       39.17       34.61     69.86 o 
  -5   3  25      326.05      293.70     70.66 o 
 -16   4  25      422.15      304.12    166.20 o 
 -14   4  25      331.72      343.29     78.99 o 
 -12   4  25      770.29      918.77     77.16 o 
 -10   4  25      238.63      200.36     71.27 o 
  -8   4  25       61.45      107.24     63.43 o 
 -14   0  26       77.74       73.70    147.78 o 
 -12   0  26     8257.15     7759.07    173.14 o 
 -10   0  26      294.08      332.18    122.19 o 
  -8   0  26     2300.32     2558.38    110.94 o 
  -6   0  26      813.22      792.19    143.53 o 
 -15   1  26     4178.20     3129.80   1089.15 o 
 -13   1  26     4565.09     4895.80    115.76 o 
 -11   1  26     5080.79     5051.54     90.83 o 
  -9   1  26     3356.00     3526.87     77.36 o 
  -7   1  26      105.26      140.18     69.61 o 
 -16   2  26     5314.76     5277.57    203.39 o 
 -14   2  26     1141.36     1255.92    160.24 o 
 -12   2  26     6328.37     6115.48    106.61 o 
 -10   2  26     1616.71     1563.26     92.12 o 
                                                 
